# Supplementary material for: Prokaryotic Diversity in Mangrove Sediments across Southeastern China Fundamentally Differs from That in Other Biomes
Source: mSystems. 2019 Sep 10;4(5):e00442-19. doi: 10.1128/mSystems.00442-19 (PMC6739103; doi:10.1128/mSystems.00442-19)
Supplement: TABLE S1 [file mSystems.00442-19-st001.xlsx]

## Sheet: Sheet1
sample_title	SRA_accession	run_accession	study_title	sequencing_instrument	read_count	latitude_deg	longitude_deg	Mean_Annual_Temperature	Mean_Annual_Precipitation	Mean_Diurnal_Range	Precipitation_Seasonality	salinity	envo_biome	biome	depth_m	pH	salinity_psu	ammonium_mg_per_kg	nitrite_mg_per_kg	nitrate_mg_per_kg	total_organic_carbon_mg_per_g	total_nitrogen_mg_per_g
XMD1	SRP150213	SRR7289253	This study	Illumina MiSeq	100000	28.35	121.17	17.2	1506.9	6.00181	46.1513	saline	mangrove	mangrove	0.1	8.1	27.5	6.433	0.182	0.815	1.153	1.292
XMD2	SRP150213	SRR7289254	This study	Illumina MiSeq	136446	28.35	121.17	17.2	1506.9	6.00181	46.1513	saline	mangrove	mangrove	0.2	8.06	27.5	6.184	0.13	0.588	1.423	2.005
XMD3	SRP150213	SRR7289251	This study	Illumina MiSeq	125975	28.35	121.17	17.2	1506.9	6.00181	46.1513	saline	mangrove	mangrove	0.1	8.12	27.5	6.512	0.113	0.544	1.378	1.941
XMD4	SRP150213	SRR7289252	This study	Illumina MiSeq	117239	28.35	121.17	17.2	1506.9	6.00181	46.1513	saline	mangrove	mangrove	0.2	8.05	27.5	7.578	0.118	0.62	1.547	2.033
XMD5	SRP150213	SRR7289250	This study	Illumina MiSeq	120360	28.35	121.17	17.2	1506.9	6.00181	46.1513	saline	mangrove	mangrove	0.1	8.11	27.5	6.875	0.164	0.868	1.327	2.153
XMD6	SRP150213	SRR7289269	This study	Illumina MiSeq	115839	28.35	121.17	17.2	1506.9	6.00181	46.1513	saline	mangrove	mangrove	0.2	8.14	27.5	7.578	0.135	0.859	1.185	2.002
XMD7	SRP150213	SRR7289268	This study	Illumina MiSeq	142577	28.35	121.17	17.2	1506.9	6.00181	46.1513	saline	S. alterniflora	mangrove	0.1	8.25	26	6.93	0.175	1.175	1.026	2.161
XMD8	SRP150213	SRR7289267	This study	Illumina MiSeq	121965	28.35	121.17	17.2	1506.9	6.00181	46.1513	saline	S. alterniflora	mangrove	0.2	8.2	25.5	6.276	0.18	0.592	1.083	2.097
XMD9	SRP150213	SRR7289266	This study	Illumina MiSeq	125263	28.35	121.17	17.2	1506.9	6.00181	46.1513	saline	S. alterniflora	mangrove	0.1	8.32	26	6.666	0.172	0.867	1.038	2.142
XMD10	SRP150213	SRR7289265	This study	Illumina MiSeq	133258	28.35	121.17	17.2	1506.9	6.00181	46.1513	saline	S. alterniflora	mangrove	0.2	8.3	25.5	5.527	0.178	0.706	1.101	2.184
XMD11	SRP150213	SRR7289296	This study	Illumina MiSeq	127290	28.35	121.17	17.2	1506.9	6.00181	46.1513	saline	S. alterniflora	mangrove	0.1	8.26	26	7.146	0.164	1.161	1.069	1.991
XMD12	SRP150213	SRR7289295	This study	Illumina MiSeq	124199	28.35	121.17	17.2	1506.9	6.00181	46.1513	saline	S. alterniflora	mangrove	0.2	8.37	25.5	6.156	0.172	0.446	1.145	2.044
YX13	SRP150213	SRR7289294	This study	Illumina MiSeq	100000	23.92	117.42	21.2	1714.5	6.3397	64.3087	saline	mangrove	mangrove	0.1	6.66	25	7.982	0.144	0.922	2.021	3.052
YX14	SRP150213	SRR7289293	This study	Illumina MiSeq	143744	23.92	117.42	21.2	1714.5	6.3397	64.3087	saline	mangrove	mangrove	0.2	6.47	25	6.991	0.11	0.787	2.125	2.786
YX15	SRP150213	SRR7289297	This study	Illumina MiSeq	138805	23.92	117.42	21.2	1714.5	6.3397	64.3087	saline	mangrove	mangrove	0.1	6.52	25	8.214	0.13	0.909	2.3	3.142
YX16	SRP150213	SRR7289285	This study	Illumina MiSeq	140634	23.92	117.42	21.2	1714.5	6.3397	64.3087	saline	mangrove	mangrove	0.2	6.47	25	6.814	0.108	0.647	1.841	2.786
YX17	SRP150213	SRR7289286	This study	Illumina MiSeq	90798	23.92	117.42	21.2	1714.5	6.3397	64.3087	saline	mangrove	mangrove	0.1	6.56	25	9.133	0.124	0.707	2.305	3.412
YX18	SRP150213	SRR7289284	This study	Illumina MiSeq	99551	23.92	117.42	21.2	1714.5	6.3397	64.3087	saline	mangrove	mangrove	0.2	6.44	25	9.108	0.098	0.689	2.914	3.27
YX19	SRP150213	SRR7289283	This study	Illumina MiSeq	107542	23.92	117.42	21.2	1714.5	6.3397	64.3087	saline	S. alterniflora	mangrove	0.1	7.01	26	9.627	0.192	0.978	1.413	2.923
YX20	SRP150213	SRR7289287	This study	Illumina MiSeq	103983	23.92	117.42	21.2	1714.5	6.3397	64.3087	saline	S. alterniflora	mangrove	0.2	6.82	26	8.669	0.117	1.068	1.685	2.508
YX21	SRP150213	SRR7289231	This study	Illumina MiSeq	109204	23.92	117.42	21.2	1714.5	6.3397	64.3087	saline	S. alterniflora	mangrove	0.1	7.2	26	5.835	0.195	1.424	0.5844	0.9948
YX22	SRP150213	SRR7289239	This study	Illumina MiSeq	94781	23.92	117.42	21.2	1714.5	6.3397	64.3087	saline	S. alterniflora	mangrove	0.2	7.4	26	6.66	0.125	0.771	0.5161	0.9167
YX23	SRP150213	SRR7289236	This study	Illumina MiSeq	106015	23.92	117.42	21.2	1714.5	6.3397	64.3087	saline	S. alterniflora	mangrove	0.1	7.18	26	7.108	0.174	0.628	1.265	2.335
YX24	SRP150213	SRR7289237	This study	Illumina MiSeq	111749	23.92	117.42	21.2	1714.5	6.3397	64.3087	saline	S. alterniflora	mangrove	0.2	7.36	26	5.584	0.162	0.589	1.303	1.981
YX25	SRP150213	SRR7289298	This study	Illumina MiSeq	113126	23.92	117.42	21.2	1714.5	6.3397	64.3087	saline	mudflat	mangrove	0.1	7.54	24.5	8.652	0.1	0.933	1.027	1.781
YX26	SRP150213	SRR7289227	This study	Illumina MiSeq	113076	23.92	117.42	21.2	1714.5	6.3397	64.3087	saline	mudflat	mangrove	0.2	7.48	26.5	7.889	0.134	0.743	1.039	1.9
YX27	SRP150213	SRR7289226	This study	Illumina MiSeq	101153	23.92	117.42	21.2	1714.5	6.3397	64.3087	saline	mudflat	mangrove	0.1	7.61	24.5	7.662	0.16	0.867	1.168	2.45
YX28	SRP150213	SRR7289229	This study	Illumina MiSeq	129557	23.92	117.42	21.2	1714.5	6.3397	64.3087	saline	mudflat	mangrove	0.2	7.43	26.5	9.092	0.079	0.992	1.244	2.415
YX29	SRP150213	SRR7289228	This study	Illumina MiSeq	93499	23.92	117.42	21.2	1714.5	6.3397	64.3087	saline	mudflat	mangrove	0.1	7.48	24.5	7.654	0.16	0.904	1.036	2.045
YX30	SRP150213	SRR7289230	This study	Illumina MiSeq	95153	23.92	117.42	21.2	1714.5	6.3397	64.3087	saline	mudflat	mangrove	0.2	7.44	26.5	8.284	0.091	1.036	1.284	2.371
DZ31	SRP150213	SRR7289247	This study	Illumina MiSeq	100000	19.74	109.27	23.3	1630.3	6.6446	77.7813	saline	mangrove	mangrove	0.1	6.77	45	12.726	0.064	0.731	5.404	4.325
DZ32	SRP150213	SRR7289246	This study	Illumina MiSeq	94297	19.74	109.27	23.3	1630.3	6.6446	77.7813	saline	mangrove	mangrove	0.2	7.09	55	9.317	0.06	0.76	5.333	4.206
DZ33	SRP150213	SRR7289249	This study	Illumina MiSeq	97049	19.74	109.27	23.3	1630.3	6.6446	77.7813	saline	mangrove	mangrove	0.1	6.83	45	16.074	0.058	0.919	5.343	4.182
DZ34	SRP150213	SRR7289248	This study	Illumina MiSeq	132334	19.74	109.27	23.3	1630.3	6.6446	77.7813	saline	mangrove	mangrove	0.2	7.08	55	8.294	0.05	0.701	4.302	3.244
DZ35	SRP150213	SRR7289245	This study	Illumina MiSeq	106513	19.74	109.27	23.3	1630.3	6.6446	77.7813	saline	mangrove	mangrove	0.1	6.94	45	13.61	0.057	0.946	4.825	3.653
DZ36	SRP150213	SRR7289240	This study	Illumina MiSeq	129210	19.74	109.27	23.3	1630.3	6.6446	77.7813	saline	mangrove	mangrove	0.2	7.04	55	8.28	0.059	0.794	3.989	2.702
DZ37	SRP150213	SRR7289242	This study	Illumina MiSeq	128571	19.74	109.27	23.3	1630.3	6.6446	77.7813	saline	S. alterniflora	mangrove	0.1	8.63	36	4.799	0.076	0.996	0.5575	0.762
DZ38	SRP150213	SRR7289243	This study	Illumina MiSeq	105971	19.74	109.27	23.3	1630.3	6.6446	77.7813	saline	S. alterniflora	mangrove	0.2	8.42	36	7.222	0.098	0.502	0.5834	0.848
DZ39	SRP150213	SRR7289244	This study	Illumina MiSeq	91054	19.74	109.27	23.3	1630.3	6.6446	77.7813	saline	S. alterniflora	mangrove	0.1	8.33	36	12.749	0.076	0.69	1.549	1.885
DZ40	SRP150213	SRR7289241	This study	Illumina MiSeq	102040	19.74	109.27	23.3	1630.3	6.6446	77.7813	saline	S. alterniflora	mangrove	0.2	8.05	36	21.582	0.072	0.825	1.995	2.479
DZ41	SRP150213	SRR7289273	This study	Illumina MiSeq	95436	19.74	109.27	23.3	1630.3	6.6446	77.7813	saline	S. alterniflora	mangrove	0.1	8.61	36	9.704	0.093	0.546	0.6334	0.8211
DZ42	SRP150213	SRR7289274	This study	Illumina MiSeq	99395	19.74	109.27	23.3	1630.3	6.6446	77.7813	saline	S. alterniflora	mangrove	0.2	8.63	36	8.409	0.079	0.671	0.7391	0.9801
DZG43	SRP150213	SRR7289275	This study	Illumina MiSeq	100000	19.95	110.57	23.8	1700.4	6.66797	68.6124	saline	mangrove	mangrove	0.1	7.46	40	30.554	0.104	0.779	10.01	6.538
DZG44	SRP150213	SRR7289276	This study	Illumina MiSeq	100244	19.95	110.57	23.8	1700.4	6.66797	68.6124	saline	mangrove	mangrove	0.2	7.78	42	14.367	0.067	1.157	8.265	5.222
DZG45	SRP150213	SRR7289277	This study	Illumina MiSeq	125590	19.95	110.57	23.8	1700.4	6.66797	68.6124	saline	mangrove	mangrove	0.1	7.34	40	30.368	0.11	0.498	7.623	2.896
DZG46	SRP150213	SRR7289263	This study	Illumina MiSeq	150279	19.95	110.57	23.8	1700.4	6.66797	68.6124	saline	mangrove	mangrove	0.2	7.75	42	7.151	0.047	0.295	9.87	2.29
DZG47	SRP150213	SRR7289262	This study	Illumina MiSeq	151232	19.95	110.57	23.8	1700.4	6.66797	68.6124	saline	mangrove	mangrove	0.1	7.19	40	29.463	0.071	0.293	6.586	2.315
DZG48	SRP150213	SRR7289260	This study	Illumina MiSeq	95544	19.95	110.57	23.8	1700.4	6.66797	68.6124	saline	mangrove	mangrove	0.2	7.39	42	11.771	0.045	0.037	12.34	3.297
DZG49	SRP150213	SRR7289261	This study	Illumina MiSeq	125107	19.95	110.57	23.8	1700.4	6.66797	68.6124	saline	mudflat	mangrove	0.1	6.5	33	43.792	0.08	0.262	3.371	1.637
DZG50	SRP150213	SRR7289264	This study	Illumina MiSeq	151574	19.95	110.57	23.8	1700.4	6.66797	68.6124	saline	mudflat	mangrove	0.2	6.32	34	38.37	0.067	0.128	3.708	1.957
DZG51	SRP150213	SRR7289224	This study	Illumina MiSeq	128165	19.95	110.57	23.8	1700.4	6.66797	68.6124	saline	mudflat	mangrove	0.1	6.64	33	46.796	0.079	0.226	3.443	1.861
DZG52	SRP150213	SRR7289223	This study	Illumina MiSeq	134378	19.95	110.57	23.8	1700.4	6.66797	68.6124	saline	mudflat	mangrove	0.2	6.65	34	43.685	0.068	0.197	3.617	1.639
DZG53	SRP150213	SRR7289222	This study	Illumina MiSeq	111481	19.95	110.57	23.8	1700.4	6.66797	68.6124	saline	mudflat	mangrove	0.1	6.4	33	43.896	0.064	0.21	4.076	1.831
DZG54	SRP150213	SRR7289221	This study	Illumina MiSeq	97165	19.95	110.57	23.8	1700.4	6.66797	68.6124	saline	mudflat	mangrove	0.2	6.44	34	45.443	0.068	0.219	4.056	1.956
LZ55	SRP150213	SRR7289225	This study	Illumina MiSeq	100000	20.93	110.15	22.3	1650.3	6.83198	71.3411	saline	mangrove	mangrove	0.1	6.61	32	13.633	0.126	0.226	1.724	0.7602
LZ56	SRP150213	SRR7289234	This study	Illumina MiSeq	98786	20.93	110.15	22.3	1650.3	6.83198	71.3411	saline	mangrove	mangrove	0.2	6.8	32	12.072	0.135	0.317	1.776	0.9697
LZ57	SRP150213	SRR7289235	This study	Illumina MiSeq	94547	20.93	110.15	22.3	1650.3	6.83198	71.3411	saline	mangrove	mangrove	0.1	6.84	32	14.575	0.125	0.353	2.22	0.7805
LZ58	SRP150213	SRR7289233	This study	Illumina MiSeq	95040	20.93	110.15	22.3	1650.3	6.83198	71.3411	saline	mangrove	mangrove	0.2	7.2	32	12.873	0.129	0.293	2.848	1.193
LZ59	SRP150213	SRR7289232	This study	Illumina MiSeq	108342	20.93	110.15	22.3	1650.3	6.83198	71.3411	saline	mangrove	mangrove	0.1	7.11	32	13.579	0.129	0.348	2.166	1.654
LZ60	SRP150213	SRR7289238	This study	Illumina MiSeq	98795	20.93	110.15	22.3	1650.3	6.83198	71.3411	saline	mangrove	mangrove	0.2	7.02	32	11.34	0.103	0.55	1.996	1.521
LZ61	SRP150213	SRR7289281	This study	Illumina MiSeq	99577	20.93	110.15	22.3	1650.3	6.83198	71.3411	saline	S. alterniflora	mangrove	0.1	7.13	28	25.467	0.069	0.474	1.929	2.081
LZ62	SRP150213	SRR7289282	This study	Illumina MiSeq	131724	20.93	110.15	22.3	1650.3	6.83198	71.3411	saline	S. alterniflora	mangrove	0.2	7.01	32	17.366	0.073	0.518	1.96	2.358
LZ63	SRP150213	SRR7289279	This study	Illumina MiSeq	138447	20.93	110.15	22.3	1650.3	6.83198	71.3411	saline	S. alterniflora	mangrove	0.1	7.1	28	17.439	0.065	0.44	2.19	2.856
LZ64	SRP150213	SRR7289280	This study	Illumina MiSeq	118195	20.93	110.15	22.3	1650.3	6.83198	71.3411	saline	S. alterniflora	mangrove	0.2	7.72	32	13.141	0.079	0.459	1.896	2.24
LZ65	SRP150213	SRR7289278	This study	Illumina MiSeq	91483	20.93	110.15	22.3	1650.3	6.83198	71.3411	saline	S. alterniflora	mangrove	0.1	7.95	28	13.416	0.048	0.421	1.762	2.263
LZ66	SRP150213	SRR7289290	This study	Illumina MiSeq	117921	20.93	110.15	22.3	1650.3	6.83198	71.3411	saline	S. alterniflora	mangrove	0.2	8.38	32	18.061	0.102	0.418	2.309	2.506
SZ73	SRP150213	SRR7289289	This study	Illumina MiSeq	100000	22.53	114	22.1	1950.5	6.46135	77.3001	saline	mangrove	mangrove	0.1	6.8	28	15.166	0.146	0.495	2.887	3.817
SZ74	SRP150213	SRR7289292	This study	Illumina MiSeq	103618	22.53	114	22.1	1950.5	6.46135	77.3001	saline	mangrove	mangrove	0.2	7.4	31	7.349	0.135	0.229	2.452	3.411
SZ75	SRP150213	SRR7289291	This study	Illumina MiSeq	115540	22.53	114	22.1	1950.5	6.46135	77.3001	saline	mangrove	mangrove	0.1	7.06	28	19.07	0.128	0.212	3.256	4.532
SZ76	SRP150213	SRR7289288	This study	Illumina MiSeq	105140	22.53	114	22.1	1950.5	6.46135	77.3001	saline	mangrove	mangrove	0.2	7.63	31	7.01	0.174	0.082	2.267	2.791
SZ77	SRP150213	SRR7289257	This study	Illumina MiSeq	142053	22.53	114	22.1	1950.5	6.46135	77.3001	saline	mangrove	mangrove	0.1	7.38	28	15.991	0.134	0.197	3.768	4.726
SZ78	SRP150213	SRR7289256	This study	Illumina MiSeq	90324	22.53	114	22.1	1950.5	6.46135	77.3001	saline	mangrove	mangrove	0.2	7.86	31	7.058	0.166	0.05	2.728	3.569
SZ79	SRP150213	SRR7289259	This study	Illumina MiSeq	91617	22.53	114	22.1	1950.5	6.46135	77.3001	saline	mudflat	mangrove	0.1	7.46	27	19.672	0.117	0.314	2.195	3.064
SZ80	SRP150213	SRR7289258	This study	Illumina MiSeq	91956	22.53	114	22.1	1950.5	6.46135	77.3001	saline	mudflat	mangrove	0.2	8.22	25.5	16.885	0.144	0.136	1.744	2.131
SZ81	SRP150213	SRR7289255	This study	Illumina MiSeq	94879	22.53	114	22.1	1950.5	6.46135	77.3001	saline	mudflat	mangrove	0.1	7.65	27	14.532	0.164	0.133	2.794	3.975
SZ82	SRP150213	SRR7289270	This study	Illumina MiSeq	96222	22.53	114	22.1	1950.5	6.46135	77.3001	saline	mudflat	mangrove	0.2	8.37	25.5	20.195	0.187	0.131	2.371	3.177
SZ83	SRP150213	SRR7289271	This study	Illumina MiSeq	108038	22.53	114	22.1	1950.5	6.46135	77.3001	saline	mudflat	mangrove	0.1	7.53	27	21.362	0.149	0.342	2.868	4.349
SZ84	SRP150213	SRR7289272	This study	Illumina MiSeq	103672	22.53	114	22.1	1950.5	6.46135	77.3001	saline	mudflat	mangrove	0.2	8.33	25.5	21.287	0.114	0.217	2.01	3.06
Gelti_WS	SRP064297	SRR2534129	Potential human pathogenic bacteria in five hot springs in Eritrea revealed by next generation sequencing	Illumina MiSeq	174596	15.0667	39.7833	25.32	378	10.3431	57.7655	saline	hot spring	hot spring	upper	7.01	31
Elegedi_WS	SRP064297	SRR2534133	Potential human pathogenic bacteria in five hot springs in Eritrea revealed by next generation sequencing	Illumina MiSeq	43447	14.8833	39.9083	27.6287	356	11.1163	57.972	non-saline	hot spring	hot spring	upper	7.19	9
Maiwooi_WS	SRP064297	SRR2534134	Potential human pathogenic bacteria in five hot springs in Eritrea revealed by next generation sequencing	Illumina MiSeq	32448	15.55	39.1083	25.7505	513	12.3796	50.0787	non-saline	hot spring	hot spring	upper	7.54	4
Akwar_WS	SRP064297	SRR2534137	Potential human pathogenic bacteria in five hot springs in Eritrea revealed by next generation sequencing	Illumina MiSeq	92362	15.5583	39.1	25.7505	513	12.3796	50.0787	non-saline	hot spring	hot spring	upper	6.97	7
Garbanabra_WS	SRP064297	SRR2534140	Potential human pathogenic bacteria in five hot springs in Eritrea revealed by next generation sequencing	Illumina MiSeq	25177	15.0583	39.775	25.32	378	10.3431	57.7655	saline	hot spring	hot spring	upper	7.05	32
Gelti_WS	SRP064297	SRR2540549	Potential human pathogenic bacteria in five hot springs in Eritrea revealed by next generation sequencing	Illumina MiSeq	29929	15.0667	39.7833	25.32	378	10.3431	57.7655	saline	hot spring	hot spring	upper	7.01	31
Akwar_WS	SRP064297	SRR2540553	Potential human pathogenic bacteria in five hot springs in Eritrea revealed by next generation sequencing	Illumina MiSeq	86438	15.5583	39.1	25.7505	513	12.3796	50.0787	non-saline	hot spring	hot spring	upper	6.97	7
1198.ANT01.S1M1	ERP016557	ERR1544637	Metagenomic Analysis of Subtidal Sediments from Polar and Subpolar Coastal Environments Highlights the Relevance of Anaerobic Hydrocarbon Degradation Processes	Illumina HiSeq 2000	34	-62.231	-58.656	-3.40284	760	4.56413	21.9959	saline	marine benthic biome	coastal	9.5	8	34.1
1198.ANT02.S1M2	ERP016557	ERR1544638	Metagenomic Analysis of Subtidal Sediments from Polar and Subpolar Coastal Environments Highlights the Relevance of Anaerobic Hydrocarbon Degradation Processes	Illumina HiSeq 2000	253900	-62.231	-58.656	-3.40284	760	4.56413	21.9959	saline	marine benthic biome	coastal	9.5	8	34.1
1198.ANT03.S1M3	ERP016557	ERR1544639	Metagenomic Analysis of Subtidal Sediments from Polar and Subpolar Coastal Environments Highlights the Relevance of Anaerobic Hydrocarbon Degradation Processes	Illumina HiSeq 2000	276302	-62.231	-58.656	-3.40284	760	4.56413	21.9959	saline	marine benthic biome	coastal	9.5	8	34.1
1198.ANT04.S2M1	ERP016557	ERR1544640	Metagenomic Analysis of Subtidal Sediments from Polar and Subpolar Coastal Environments Highlights the Relevance of Anaerobic Hydrocarbon Degradation Processes	Illumina HiSeq 2000	264664	-62.232	-58.655	-3.40284	760	4.56413	21.9959	saline	marine benthic biome	coastal	23.45	8.1	34.1
1198.ANT05.S2M2	ERP016557	ERR1544641	Metagenomic Analysis of Subtidal Sediments from Polar and Subpolar Coastal Environments Highlights the Relevance of Anaerobic Hydrocarbon Degradation Processes	Illumina HiSeq 2000	246689	-62.232	-58.655	-3.40284	760	4.56413	21.9959	saline	marine benthic biome	coastal	23.45	8.1	34.1
1198.ANT06.S2M3	ERP016557	ERR1544642	Metagenomic Analysis of Subtidal Sediments from Polar and Subpolar Coastal Environments Highlights the Relevance of Anaerobic Hydrocarbon Degradation Processes	Illumina HiSeq 2000	254882	-62.232	-58.655	-3.40284	760	4.56413	21.9959	saline	marine benthic biome	coastal	23.45	8.1	34.1
1198.ARG01.MC08.UshuaiaA	ERP016557	ERR1544643	Metagenomic Analysis of Subtidal Sediments from Polar and Subpolar Coastal Environments Highlights the Relevance of Anaerobic Hydrocarbon Degradation Processes	Illumina HiSeq 2000	56	-54.804	-68.288	3.80309	561	6.04388	16.6375	saline	marine benthic biome	coastal	12.3	8	29.4
1198.ARG02.MC08.UshuaiaB	ERP016557	ERR1544644	Metagenomic Analysis of Subtidal Sediments from Polar and Subpolar Coastal Environments Highlights the Relevance of Anaerobic Hydrocarbon Degradation Processes	Illumina HiSeq 2000	68	-54.804	-68.288	3.80309	561	6.04388	16.6375	saline	marine benthic biome	coastal	12.3	8	29.4
1198.ARG03.MC08.UshuaiaC	ERP016557	ERR1544645	Metagenomic Analysis of Subtidal Sediments from Polar and Subpolar Coastal Environments Highlights the Relevance of Anaerobic Hydrocarbon Degradation Processes	Illumina HiSeq 2000	386502	-54.804	-68.288	3.80309	561	6.04388	16.6375	saline	marine benthic biome	coastal	12.3	8	29.4
1198.ARG04.ORi08.InfralitoralA	ERP016557	ERR1544646	Metagenomic Analysis of Subtidal Sediments from Polar and Subpolar Coastal Environments Highlights the Relevance of Anaerobic Hydrocarbon Degradation Processes	Illumina HiSeq 2000	151272	-54.811	-68.296	3.80309	561	6.04388	16.6375	saline	marine benthic biome	coastal	11.3	7.8	29.3
1198.ARG05.ORi08.InfralitoralB	ERP016557	ERR1544647	Metagenomic Analysis of Subtidal Sediments from Polar and Subpolar Coastal Environments Highlights the Relevance of Anaerobic Hydrocarbon Degradation Processes	Illumina HiSeq 2000	244145	-54.811	-68.296	3.80309	561	6.04388	16.6375	saline	marine benthic biome	coastal	11.3	7.8	29.3
1198.ARG06.ORi08.InfralitoralC	ERP016557	ERR1544648	Metagenomic Analysis of Subtidal Sediments from Polar and Subpolar Coastal Environments Highlights the Relevance of Anaerobic Hydrocarbon Degradation Processes	Illumina HiSeq 2000	256261	-54.811	-68.296	3.80309	561	6.04388	16.6375	saline	marine benthic biome	coastal	11.3	7.8	29.3
1198.NOR01.STA1.CORE1.1of4	ERP016557	ERR1544649	Metagenomic Analysis of Subtidal Sediments from Polar and Subpolar Coastal Environments Highlights the Relevance of Anaerobic Hydrocarbon Degradation Processes	Illumina HiSeq 2000	274283	78.237	15.677	-6.35254	385	4.26438	20.1929	saline	marine benthic biome	coastal	45		34.4
1198.NOR02.STA1.CORE1.2of4	ERP016557	ERR1544650	Metagenomic Analysis of Subtidal Sediments from Polar and Subpolar Coastal Environments Highlights the Relevance of Anaerobic Hydrocarbon Degradation Processes	Illumina HiSeq 2000	295848	78.237	15.677	-6.35254	385	4.26438	20.1929	saline	marine benthic biome	coastal	45		34.4
1198.NOR03.STA1.CORE1.3of4	ERP016557	ERR1544651	Metagenomic Analysis of Subtidal Sediments from Polar and Subpolar Coastal Environments Highlights the Relevance of Anaerobic Hydrocarbon Degradation Processes	Illumina HiSeq 2000	244915	78.237	15.677	-6.35254	385	4.26438	20.1929	saline	marine benthic biome	coastal	45		34.4
1198.NOR04.STA1.CORE1.4of4	ERP016557	ERR1544652	Metagenomic Analysis of Subtidal Sediments from Polar and Subpolar Coastal Environments Highlights the Relevance of Anaerobic Hydrocarbon Degradation Processes	Illumina HiSeq 2000	248065	78.237	15.677	-6.35254	385	4.26438	20.1929	saline	marine benthic biome	coastal	45		34.4
1198.NOR05.STA1.CORE2.1of3	ERP016557	ERR1544653	Metagenomic Analysis of Subtidal Sediments from Polar and Subpolar Coastal Environments Highlights the Relevance of Anaerobic Hydrocarbon Degradation Processes	Illumina HiSeq 2000	287488	78.237	15.677	-6.35254	385	4.26438	20.1929	saline	marine benthic biome	coastal	45		34.4
1198.NOR06.STA1.CORE2.2of3	ERP016557	ERR1544654	Metagenomic Analysis of Subtidal Sediments from Polar and Subpolar Coastal Environments Highlights the Relevance of Anaerobic Hydrocarbon Degradation Processes	Illumina HiSeq 2000	261891	78.237	15.677	-6.35254	385	4.26438	20.1929	saline	marine benthic biome	coastal	45		34.4
1198.NOR07.STA1.CORE2.3of3	ERP016557	ERR1544655	Metagenomic Analysis of Subtidal Sediments from Polar and Subpolar Coastal Environments Highlights the Relevance of Anaerobic Hydrocarbon Degradation Processes	Illumina HiSeq 2000	206924	78.237	15.677	-6.35254	385	4.26438	20.1929	saline	marine benthic biome	coastal	45		34.4
1198.NOR08.STA1.CORE3.1of3	ERP016557	ERR1544656	Metagenomic Analysis of Subtidal Sediments from Polar and Subpolar Coastal Environments Highlights the Relevance of Anaerobic Hydrocarbon Degradation Processes	Illumina HiSeq 2000	267127	78.237	15.677	-6.35254	385	4.26438	20.1929	saline	marine benthic biome	coastal	45		34.4
1198.NOR09.STA1.CORE3.2of3	ERP016557	ERR1544657	Metagenomic Analysis of Subtidal Sediments from Polar and Subpolar Coastal Environments Highlights the Relevance of Anaerobic Hydrocarbon Degradation Processes	Illumina HiSeq 2000	187842	78.243	15.657	-6.13955	409	4.09766	21.9263	saline	marine benthic biome	coastal	45		34.4
1198.NOR10.STA1.CORE3.3of3	ERP016557	ERR1544658	Metagenomic Analysis of Subtidal Sediments from Polar and Subpolar Coastal Environments Highlights the Relevance of Anaerobic Hydrocarbon Degradation Processes	Illumina HiSeq 2000	243572	78.243	15.657	-6.13955	409	4.09766	21.9263	saline	marine benthic biome	coastal	45		34.4
1198.NOR11.STA2.CORE1.1of3	ERP016557	ERR1544659	Metagenomic Analysis of Subtidal Sediments from Polar and Subpolar Coastal Environments Highlights the Relevance of Anaerobic Hydrocarbon Degradation Processes	Illumina HiSeq 2000	309267	78.243	15.657	-6.13955	409	4.09766	21.9263	saline	marine benthic biome	coastal	50		34.5
1198.NOR12.STA2.CORE1.2of3	ERP016557	ERR1544660	Metagenomic Analysis of Subtidal Sediments from Polar and Subpolar Coastal Environments Highlights the Relevance of Anaerobic Hydrocarbon Degradation Processes	Illumina HiSeq 2000	247106	78.243	15.657	-6.13955	409	4.09766	21.9263	saline	marine benthic biome	coastal	50		34.5
1198.NOR13.STA2.CORE1.3of3	ERP016557	ERR1544661	Metagenomic Analysis of Subtidal Sediments from Polar and Subpolar Coastal Environments Highlights the Relevance of Anaerobic Hydrocarbon Degradation Processes	Illumina HiSeq 2000	242815	78.243	15.657	-6.13955	409	4.09766	21.9263	saline	marine benthic biome	coastal	50		34.5
1198.NOR14.STA2.CORE2.1of3	ERP016557	ERR1544662	Metagenomic Analysis of Subtidal Sediments from Polar and Subpolar Coastal Environments Highlights the Relevance of Anaerobic Hydrocarbon Degradation Processes	Illumina HiSeq 2000	241190	78.243	15.657	-6.13955	409	4.09766	21.9263	saline	marine benthic biome	coastal	50		34.5
1198.NOR15.STA2.CORE2.2of3	ERP016557	ERR1544663	Metagenomic Analysis of Subtidal Sediments from Polar and Subpolar Coastal Environments Highlights the Relevance of Anaerobic Hydrocarbon Degradation Processes	Illumina HiSeq 2000	229859	78.243	15.657	-6.13955	409	4.09766	21.9263	saline	marine benthic biome	coastal	50		34.5
1198.NOR16.STA2.CORE2.3of3	ERP016557	ERR1544664	Metagenomic Analysis of Subtidal Sediments from Polar and Subpolar Coastal Environments Highlights the Relevance of Anaerobic Hydrocarbon Degradation Processes	Illumina HiSeq 2000	167185	78.243	15.657	-6.13955	409	4.09766	21.9263	saline	marine benthic biome	coastal	50		34.5
1198.NOR17.STA2.CORE3.1of3	ERP016557	ERR1544665	Metagenomic Analysis of Subtidal Sediments from Polar and Subpolar Coastal Environments Highlights the Relevance of Anaerobic Hydrocarbon Degradation Processes	Illumina HiSeq 2000	222996	78.243	15.657	-6.13955	409	4.09766	21.9263	saline	marine benthic biome	coastal	50		34.5
1198.NOR18.STA2.CORE3.2of3	ERP016557	ERR1544666	Metagenomic Analysis of Subtidal Sediments from Polar and Subpolar Coastal Environments Highlights the Relevance of Anaerobic Hydrocarbon Degradation Processes	Illumina HiSeq 2000	258132	78.243	15.657	-6.13955	409	4.09766	21.9263	saline	marine benthic biome	coastal	50		34.5
1198.NOR19.STA2.CORE3.3of3	ERP016557	ERR1544667	Metagenomic Analysis of Subtidal Sediments from Polar and Subpolar Coastal Environments Highlights the Relevance of Anaerobic Hydrocarbon Degradation Processes	Illumina HiSeq 2000	10	78.243	15.657	-6.13955	409	4.09766	21.9263	saline	marine benthic biome	coastal	50		34.5
1198.SWE01.KBA1.1.5	ERP016557	ERR1544668	Metagenomic Analysis of Subtidal Sediments from Polar and Subpolar Coastal Environments Highlights the Relevance of Anaerobic Hydrocarbon Degradation Processes	Illumina HiSeq 2000	260794	59.583	18.2	5.95817	571	7.59217	31.4061	saline	marine benthic biome	coastal	21.5		4.75
1198.SWE02.KBA1.2.5	ERP016557	ERR1544669	Metagenomic Analysis of Subtidal Sediments from Polar and Subpolar Coastal Environments Highlights the Relevance of Anaerobic Hydrocarbon Degradation Processes	Illumina HiSeq 2000	272365	59.583	18.2	5.95817	571	7.59217	31.4061	saline	marine benthic biome	coastal	21.5		4.75
1198.SWE03.KBA1.3.5	ERP016557	ERR1544670	Metagenomic Analysis of Subtidal Sediments from Polar and Subpolar Coastal Environments Highlights the Relevance of Anaerobic Hydrocarbon Degradation Processes	Illumina HiSeq 2000	249855	59.583	18.2	5.95817	571	7.59217	31.4061	saline	marine benthic biome	coastal	21.5		4.75
1198.SWE04.KBA1.4.5	ERP016557	ERR1544671	Metagenomic Analysis of Subtidal Sediments from Polar and Subpolar Coastal Environments Highlights the Relevance of Anaerobic Hydrocarbon Degradation Processes	Illumina HiSeq 2000	290883	59.583	18.2	5.95817	571	7.59217	31.4061	saline	marine benthic biome	coastal	21.5		4.75
1198.SWE05.KBA1.5.5	ERP016557	ERR1544672	Metagenomic Analysis of Subtidal Sediments from Polar and Subpolar Coastal Environments Highlights the Relevance of Anaerobic Hydrocarbon Degradation Processes	Illumina HiSeq 2000	239335	59.583	18.2	5.95817	571	7.59217	31.4061	saline	marine benthic biome	coastal	21.5		4.75
1198.SWE06.KBA2.SS1.5	ERP016557	ERR1544673	Metagenomic Analysis of Subtidal Sediments from Polar and Subpolar Coastal Environments Highlights the Relevance of Anaerobic Hydrocarbon Degradation Processes	Illumina HiSeq 2000	225019	59.583	18.2	5.95817	571	7.59217	31.4061	saline	marine benthic biome	coastal	21.5		4.75
1198.SWE07.KBA2.SS2.5	ERP016557	ERR1544674	Metagenomic Analysis of Subtidal Sediments from Polar and Subpolar Coastal Environments Highlights the Relevance of Anaerobic Hydrocarbon Degradation Processes	Illumina HiSeq 2000	277075	59.583	18.2	5.95817	571	7.59217	31.4061	saline	marine benthic biome	coastal	21.5		4.75
1198.SWE08.KBA2.SS3.5	ERP016557	ERR1544675	Metagenomic Analysis of Subtidal Sediments from Polar and Subpolar Coastal Environments Highlights the Relevance of Anaerobic Hydrocarbon Degradation Processes	Illumina HiSeq 2000	322049	59.583	18.2	5.95817	571	7.59217	31.4061	saline	marine benthic biome	coastal	21.5		4.75
1198.SWE09.KBA2.SS4.5	ERP016557	ERR1544676	Metagenomic Analysis of Subtidal Sediments from Polar and Subpolar Coastal Environments Highlights the Relevance of Anaerobic Hydrocarbon Degradation Processes	Illumina HiSeq 2000	240596	59.583	18.2	5.95817	571	7.59217	31.4061	saline	marine benthic biome	coastal	21.5		4.75
1198.SWE10.KBA2.SS5.5	ERP016557	ERR1544677	Metagenomic Analysis of Subtidal Sediments from Polar and Subpolar Coastal Environments Highlights the Relevance of Anaerobic Hydrocarbon Degradation Processes	Illumina HiSeq 2000	248598	59.583	18.2	5.95817	571	7.59217	31.4061	saline	marine benthic biome	coastal	21.5		4.75
1198.SWE11.KBA3.SS1.5	ERP016557	ERR1544678	Metagenomic Analysis of Subtidal Sediments from Polar and Subpolar Coastal Environments Highlights the Relevance of Anaerobic Hydrocarbon Degradation Processes	Illumina HiSeq 2000	245406	59.583	18.2	5.95817	571	7.59217	31.4061	saline	marine benthic biome	coastal	21.5		4.75
1198.SWE12.KBA3.SS2.5	ERP016557	ERR1544679	Metagenomic Analysis of Subtidal Sediments from Polar and Subpolar Coastal Environments Highlights the Relevance of Anaerobic Hydrocarbon Degradation Processes	Illumina HiSeq 2000	267952	59.583	18.2	5.95817	571	7.59217	31.4061	saline	marine benthic biome	coastal	21.5		4.75
1198.SWE13.KBA3.SS3.5	ERP016557	ERR1544680	Metagenomic Analysis of Subtidal Sediments from Polar and Subpolar Coastal Environments Highlights the Relevance of Anaerobic Hydrocarbon Degradation Processes	Illumina HiSeq 2000	254505	59.583	18.2	5.95817	571	7.59217	31.4061	saline	marine benthic biome	coastal	21.5		4.75
1198.SWE14.KBA3.SS4.5	ERP016557	ERR1544681	Metagenomic Analysis of Subtidal Sediments from Polar and Subpolar Coastal Environments Highlights the Relevance of Anaerobic Hydrocarbon Degradation Processes	Illumina HiSeq 2000	324452	59.583	18.2	5.95817	571	7.59217	31.4061	saline	marine benthic biome	coastal	21.5		4.75
1198.SWE15.KBA3.SS5.5	ERP016557	ERR1544682	Metagenomic Analysis of Subtidal Sediments from Polar and Subpolar Coastal Environments Highlights the Relevance of Anaerobic Hydrocarbon Degradation Processes	Illumina HiSeq 2000	294684	59.583	18.2	5.95817	571	7.59217	31.4061	saline	marine benthic biome	coastal	21.5		4.75
1198.SWE16.KBB1.SS1.5	ERP016557	ERR1544683	Metagenomic Analysis of Subtidal Sediments from Polar and Subpolar Coastal Environments Highlights the Relevance of Anaerobic Hydrocarbon Degradation Processes	Illumina HiSeq 2000	322563	59.583	18.2	5.95817	571	7.59217	31.4061	saline	marine benthic biome	coastal	21.5		4.72
1198.SWE17.KBB1.SS2.5	ERP016557	ERR1544684	Metagenomic Analysis of Subtidal Sediments from Polar and Subpolar Coastal Environments Highlights the Relevance of Anaerobic Hydrocarbon Degradation Processes	Illumina HiSeq 2000	309883	59.583	18.2	5.95817	571	7.59217	31.4061	saline	marine benthic biome	coastal	21.5		4.72
1198.SWE18.KBB1.SS3.5	ERP016557	ERR1544685	Metagenomic Analysis of Subtidal Sediments from Polar and Subpolar Coastal Environments Highlights the Relevance of Anaerobic Hydrocarbon Degradation Processes	Illumina HiSeq 2000	239719	59.583	18.2	5.95817	571	7.59217	31.4061	saline	marine benthic biome	coastal	21.5		4.72
1198.SWE19.KBB1.SS4.5	ERP016557	ERR1544686	Metagenomic Analysis of Subtidal Sediments from Polar and Subpolar Coastal Environments Highlights the Relevance of Anaerobic Hydrocarbon Degradation Processes	Illumina HiSeq 2000	191838	59.583	18.2	5.95817	571	7.59217	31.4061	saline	marine benthic biome	coastal	21.5		4.72
1198.SWE20.KBB1.SS5.5	ERP016557	ERR1544687	Metagenomic Analysis of Subtidal Sediments from Polar and Subpolar Coastal Environments Highlights the Relevance of Anaerobic Hydrocarbon Degradation Processes	Illumina HiSeq 2000	220263	59.583	18.2	5.95817	571	7.59217	31.4061	saline	marine benthic biome	coastal	21.5		4.72
1198.SWE21.KBB2.SS1.5	ERP016557	ERR1544688	Metagenomic Analysis of Subtidal Sediments from Polar and Subpolar Coastal Environments Highlights the Relevance of Anaerobic Hydrocarbon Degradation Processes	Illumina HiSeq 2000	254892	59.583	18.2	5.95817	571	7.59217	31.4061	saline	marine benthic biome	coastal	21.5		4.72
1198.SWE22.KBB2.SS2.5	ERP016557	ERR1544689	Metagenomic Analysis of Subtidal Sediments from Polar and Subpolar Coastal Environments Highlights the Relevance of Anaerobic Hydrocarbon Degradation Processes	Illumina HiSeq 2000	220088	59.583	18.2	5.95817	571	7.59217	31.4061	saline	marine benthic biome	coastal	21.5		4.72
1198.SWE23.KBB2.SS3.5	ERP016557	ERR1544690	Metagenomic Analysis of Subtidal Sediments from Polar and Subpolar Coastal Environments Highlights the Relevance of Anaerobic Hydrocarbon Degradation Processes	Illumina HiSeq 2000	264320	59.583	18.2	5.95817	571	7.59217	31.4061	saline	marine benthic biome	coastal	21.5		4.72
1198.SWE24.KBB2.SS4.5	ERP016557	ERR1544691	Metagenomic Analysis of Subtidal Sediments from Polar and Subpolar Coastal Environments Highlights the Relevance of Anaerobic Hydrocarbon Degradation Processes	Illumina HiSeq 2000	168231	59.583	18.2	5.95817	571	7.59217	31.4061	saline	marine benthic biome	coastal	21.5		4.72
1198.SWE25.KBB2.SS5.5	ERP016557	ERR1544692	Metagenomic Analysis of Subtidal Sediments from Polar and Subpolar Coastal Environments Highlights the Relevance of Anaerobic Hydrocarbon Degradation Processes	Illumina HiSeq 2000	181916	59.583	18.2	5.95817	571	7.59217	31.4061	saline	marine benthic biome	coastal	21.5		4.72
1198.SWE26.KBB3.SS1.5	ERP016557	ERR1544693	Metagenomic Analysis of Subtidal Sediments from Polar and Subpolar Coastal Environments Highlights the Relevance of Anaerobic Hydrocarbon Degradation Processes	Illumina HiSeq 2000	191244	59.583	18.2	5.95817	571	7.59217	31.4061	saline	marine benthic biome	coastal	21.5		4.72
1198.SWE27.KBB3.SS2.5	ERP016557	ERR1544694	Metagenomic Analysis of Subtidal Sediments from Polar and Subpolar Coastal Environments Highlights the Relevance of Anaerobic Hydrocarbon Degradation Processes	Illumina HiSeq 2000	267215	59.583	18.2	5.95817	571	7.59217	31.4061	saline	marine benthic biome	coastal	21.5		4.72
1198.SWE28.KBB3.SS3.5	ERP016557	ERR1544695	Metagenomic Analysis of Subtidal Sediments from Polar and Subpolar Coastal Environments Highlights the Relevance of Anaerobic Hydrocarbon Degradation Processes	Illumina HiSeq 2000	230636	59.583	18.2	5.95817	571	7.59217	31.4061	saline	marine benthic biome	coastal	21.5		4.72
1198.SWE29.KBB3.SS4.5	ERP016557	ERR1544696	Metagenomic Analysis of Subtidal Sediments from Polar and Subpolar Coastal Environments Highlights the Relevance of Anaerobic Hydrocarbon Degradation Processes	Illumina HiSeq 2000	261825	59.583	18.2	5.95817	571	7.59217	31.4061	saline	marine benthic biome	coastal	21.5		4.72
1198.SWE30.KBB3.SS5.5	ERP016557	ERR1544697	Metagenomic Analysis of Subtidal Sediments from Polar and Subpolar Coastal Environments Highlights the Relevance of Anaerobic Hydrocarbon Degradation Processes	Illumina HiSeq 2000	263824	59.583	18.2	5.95817	571	7.59217	31.4061	saline	marine benthic biome	coastal	21.5		4.72
68	SRP076074	SRR3948106	Planktonic algal bloom significantly alters sediment bacterial community structure	Illumina HiSeq 2000	29842	31.7	120.4	15.4919	985	8.36317	58.0336	non-saline	freshwater river biome	freshwater river	0.02
69	SRP076074	SRR3948107	Planktonic algal bloom significantly alters sediment bacterial community structure	Illumina HiSeq 2000	23889	31.7	120.4	15.4919	985	8.36317	58.0336	non-saline	freshwater river biome	freshwater river	0.02
78	SRP076074	SRR3948108	Planktonic algal bloom significantly alters sediment bacterial community structure	Illumina HiSeq 2000	28417	31.7	120.4	15.4919	985	8.36317	58.0336	non-saline	freshwater river biome	freshwater river	0.02
79	SRP076074	SRR3948109	Planktonic algal bloom significantly alters sediment bacterial community structure	Illumina HiSeq 2000	25726	31.7	120.4	15.4919	985	8.36317	58.0336	non-saline	freshwater river biome	freshwater river	0.02
80	SRP076074	SRR3948110	Planktonic algal bloom significantly alters sediment bacterial community structure	Illumina HiSeq 2000	26981	31.7	120.4	15.4919	985	8.36317	58.0336	non-saline	freshwater river biome	freshwater river	0.02
81	SRP076074	SRR3948111	Planktonic algal bloom significantly alters sediment bacterial community structure	Illumina HiSeq 2000	34052	31.7	120.4	15.4919	985	8.36317	58.0336	non-saline	freshwater river biome	freshwater river	0.02
82	SRP076074	SRR3948112	Planktonic algal bloom significantly alters sediment bacterial community structure	Illumina HiSeq 2000	31791	31.7	120.4	15.4919	985	8.36317	58.0336	non-saline	freshwater river biome	freshwater river	0.02
83	SRP076074	SRR3948113	Planktonic algal bloom significantly alters sediment bacterial community structure	Illumina HiSeq 2000	28830	31.7	120.4	15.4919	985	8.36317	58.0336	non-saline	freshwater river biome	freshwater river	0.02
84	SRP076074	SRR3948114	Planktonic algal bloom significantly alters sediment bacterial community structure	Illumina HiSeq 2000	59576	31.7	120.4	15.4919	985	8.36317	58.0336	non-saline	freshwater river biome	freshwater river	0.02
85	SRP076074	SRR3948115	Planktonic algal bloom significantly alters sediment bacterial community structure	Illumina HiSeq 2000	40819	31.7	120.4	15.4919	985	8.36317	58.0336	non-saline	freshwater river biome	freshwater river	0.02
86	SRP076074	SRR3948116	Planktonic algal bloom significantly alters sediment bacterial community structure	Illumina HiSeq 2000	42430	31.7	120.4	15.4919	985	8.36317	58.0336	non-saline	freshwater river biome	freshwater river	0.02
87	SRP076074	SRR3948117	Planktonic algal bloom significantly alters sediment bacterial community structure	Illumina HiSeq 2000	42797	31.7	120.4	15.4919	985	8.36317	58.0336	non-saline	freshwater river biome	freshwater river	0.02
70	SRP076074	SRR3948118	Planktonic algal bloom significantly alters sediment bacterial community structure	Illumina HiSeq 2000	39932	31.7	120.4	15.4919	985	8.36317	58.0336	non-saline	freshwater river biome	freshwater river	0.02
88	SRP076074	SRR3948119	Planktonic algal bloom significantly alters sediment bacterial community structure	Illumina HiSeq 2000	13664	31.7	120.4	15.4919	985	8.36317	58.0336	non-saline	freshwater river biome	freshwater river	0.02
89	SRP076074	SRR3948120	Planktonic algal bloom significantly alters sediment bacterial community structure	Illumina HiSeq 2000	38014	31.7	120.4	15.4919	985	8.36317	58.0336	non-saline	freshwater river biome	freshwater river	0.02
90	SRP076074	SRR3948121	Planktonic algal bloom significantly alters sediment bacterial community structure	Illumina HiSeq 2000	54708	31.7	120.4	15.4919	985	8.36317	58.0336	non-saline	freshwater river biome	freshwater river	0.02
91	SRP076074	SRR3948122	Planktonic algal bloom significantly alters sediment bacterial community structure	Illumina HiSeq 2000	6421	31.7	120.4	15.4919	985	8.36317	58.0336	non-saline	freshwater river biome	freshwater river	0.02
92	SRP076074	SRR3948123	Planktonic algal bloom significantly alters sediment bacterial community structure	Illumina HiSeq 2000	49292	31.7	120.4	15.4919	985	8.36317	58.0336	non-saline	freshwater river biome	freshwater river	0.02
93	SRP076074	SRR3948124	Planktonic algal bloom significantly alters sediment bacterial community structure	Illumina HiSeq 2000	22525	31.7	120.4	15.4919	985	8.36317	58.0336	non-saline	freshwater river biome	freshwater river	0.02
94	SRP076074	SRR3948125	Planktonic algal bloom significantly alters sediment bacterial community structure	Illumina HiSeq 2000	32825	31.7	120.4	15.4919	985	8.36317	58.0336	non-saline	freshwater river biome	freshwater river	0.02
95	SRP076074	SRR3948126	Planktonic algal bloom significantly alters sediment bacterial community structure	Illumina HiSeq 2000	36969	31.7	120.4	15.4919	985	8.36317	58.0336	non-saline	freshwater river biome	freshwater river	0.02
96	SRP076074	SRR3948127	Planktonic algal bloom significantly alters sediment bacterial community structure	Illumina HiSeq 2000	14557	31.7	120.4	15.4919	985	8.36317	58.0336	non-saline	freshwater river biome	freshwater river	0.02
97	SRP076074	SRR3948128	Planktonic algal bloom significantly alters sediment bacterial community structure	Illumina HiSeq 2000	20267	31.7	120.4	15.4919	985	8.36317	58.0336	non-saline	freshwater river biome	freshwater river	0.02
71	SRP076074	SRR3948129	Planktonic algal bloom significantly alters sediment bacterial community structure	Illumina HiSeq 2000	24346	31.7	120.4	15.4919	985	8.36317	58.0336	non-saline	freshwater river biome	freshwater river	0.02
72	SRP076074	SRR3948130	Planktonic algal bloom significantly alters sediment bacterial community structure	Illumina HiSeq 2000	16767	31.7	120.4	15.4919	985	8.36317	58.0336	non-saline	freshwater river biome	freshwater river	0.02
73	SRP076074	SRR3948131	Planktonic algal bloom significantly alters sediment bacterial community structure	Illumina HiSeq 2000	37803	31.7	120.4	15.4919	985	8.36317	58.0336	non-saline	freshwater river biome	freshwater river	0.02
74	SRP076074	SRR3948132	Planktonic algal bloom significantly alters sediment bacterial community structure	Illumina HiSeq 2000	29883	31.7	120.4	15.4919	985	8.36317	58.0336	non-saline	freshwater river biome	freshwater river	0.02
75	SRP076074	SRR3948133	Planktonic algal bloom significantly alters sediment bacterial community structure	Illumina HiSeq 2000	23204	31.7	120.4	15.4919	985	8.36317	58.0336	non-saline	freshwater river biome	freshwater river	0.02
76	SRP076074	SRR3948134	Planktonic algal bloom significantly alters sediment bacterial community structure	Illumina HiSeq 2000	36634	31.7	120.4	15.4919	985	8.36317	58.0336	non-saline	freshwater river biome	freshwater river	0.02
77	SRP076074	SRR3948135	Planktonic algal bloom significantly alters sediment bacterial community structure	Illumina HiSeq 2000	26379	31.7	120.4	15.4919	985	8.36317	58.0336	non-saline	freshwater river biome	freshwater river	0.02
JSM1_2A	SRP113317	SRR5858914	Increased Denitrification Rates Associated with Shifts in Prokaryotic Community Composition Caused by Varying Hydrologic Connectivity	Illumina HiSeq 2500	125608	44.2925	-94.0759	7.132	751	11.309	54.4254	non-saline	freshwater river biome	freshwater river	0.05
Aug_SM2_2C	SRP113317	SRR5858915	Increased Denitrification Rates Associated with Shifts in Prokaryotic Community Composition Caused by Varying Hydrologic Connectivity	Illumina MiSeq	292722	44.3117	-94.0614	7.132	751	11.309	54.4254	non-saline	freshwater river biome	freshwater river	0.05
JSM1_2C	SRP113317	SRR5858916	Increased Denitrification Rates Associated with Shifts in Prokaryotic Community Composition Caused by Varying Hydrologic Connectivity	Illumina HiSeq 2500	119066	44.2925	-94.0759	7.132	751	11.309	54.4254	non-saline	freshwater river biome	freshwater river	0.05
JSM1_2B	SRP113317	SRR5858917	Increased Denitrification Rates Associated with Shifts in Prokaryotic Community Composition Caused by Varying Hydrologic Connectivity	Illumina HiSeq 2500	113470	44.2925	-94.0759	7.132	751	11.309	54.4254	non-saline	freshwater river biome	freshwater river	0.05
Aug_SM1_2C	SRP113317	SRR5858918	Increased Denitrification Rates Associated with Shifts in Prokaryotic Community Composition Caused by Varying Hydrologic Connectivity	Illumina MiSeq	102856	44.2925	-94.0759	7.132	751	11.309	54.4254	non-saline	freshwater river biome	freshwater river	0.05
Aug_SM1_2B	SRP113317	SRR5858919	Increased Denitrification Rates Associated with Shifts in Prokaryotic Community Composition Caused by Varying Hydrologic Connectivity	Illumina MiSeq	124443	44.2925	-94.0759	7.132	751	11.309	54.4254	non-saline	freshwater river biome	freshwater river	0.05
Aug_SM2_2B	SRP113317	SRR5858920	Increased Denitrification Rates Associated with Shifts in Prokaryotic Community Composition Caused by Varying Hydrologic Connectivity	Illumina MiSeq	258204	44.3117	-94.0614	7.132	751	11.309	54.4254	non-saline	freshwater river biome	freshwater river	0.05
Aug_SM2_2A	SRP113317	SRR5858921	Increased Denitrification Rates Associated with Shifts in Prokaryotic Community Composition Caused by Varying Hydrologic Connectivity	Illumina MiSeq	191129	44.3117	-94.0614	7.132	751	11.309	54.4254	non-saline	freshwater river biome	freshwater river	0.05
JSM2_2B	SRP113317	SRR5858922	Increased Denitrification Rates Associated with Shifts in Prokaryotic Community Composition Caused by Varying Hydrologic Connectivity	Illumina HiSeq 2500	163737	44.3117	-94.0614	7.132	751	11.309	54.4254	non-saline	freshwater river biome	freshwater river	0.05
JSM2_2A	SRP113317	SRR5858923	Increased Denitrification Rates Associated with Shifts in Prokaryotic Community Composition Caused by Varying Hydrologic Connectivity	Illumina HiSeq 2500	163775	44.3117	-94.0614	7.132	751	11.309	54.4254	non-saline	freshwater river biome	freshwater river	0.05
JSM2_3C	SRP113317	SRR5858924	Increased Denitrification Rates Associated with Shifts in Prokaryotic Community Composition Caused by Varying Hydrologic Connectivity	Illumina HiSeq 2500	154051	44.3117	-94.0614	7.132	751	11.309	54.4254	non-saline	freshwater river biome	freshwater river	0.05
July_SM1_3A	SRP113317	SRR5858925	Increased Denitrification Rates Associated with Shifts in Prokaryotic Community Composition Caused by Varying Hydrologic Connectivity	Illumina MiSeq	355047	44.2925	-94.0759	7.132	751	11.309	54.4254	non-saline	freshwater river biome	freshwater river	0.05
JSM1_3B	SRP113317	SRR5858926	Increased Denitrification Rates Associated with Shifts in Prokaryotic Community Composition Caused by Varying Hydrologic Connectivity	Illumina HiSeq 2500	131306	44.2925	-94.0759	7.132	751	11.309	54.4254	non-saline	freshwater river biome	freshwater river	0.05
JSM1_3C	SRP113317	SRR5858927	Increased Denitrification Rates Associated with Shifts in Prokaryotic Community Composition Caused by Varying Hydrologic Connectivity	Illumina HiSeq 2500	181673	44.2925	-94.0759	7.132	751	11.309	54.4254	non-saline	freshwater river biome	freshwater river	0.05
JSM2_3A	SRP113317	SRR5858928	Increased Denitrification Rates Associated with Shifts in Prokaryotic Community Composition Caused by Varying Hydrologic Connectivity	Illumina HiSeq 2500	55178	44.3117	-94.0614	7.132	751	11.309	54.4254	non-saline	freshwater river biome	freshwater river	0.05
JSM2_3B	SRP113317	SRR5858929	Increased Denitrification Rates Associated with Shifts in Prokaryotic Community Composition Caused by Varying Hydrologic Connectivity	Illumina HiSeq 2500	91541	44.3117	-94.0614	7.132	751	11.309	54.4254	non-saline	freshwater river biome	freshwater river	0.05
Aug_SM2_3A	SRP113317	SRR5858930	Increased Denitrification Rates Associated with Shifts in Prokaryotic Community Composition Caused by Varying Hydrologic Connectivity	Illumina MiSeq	218677	44.3117	-94.0614	7.132	751	11.309	54.4254	non-saline	freshwater river biome	freshwater river	0.05
Aug_SM2_3B	SRP113317	SRR5858931	Increased Denitrification Rates Associated with Shifts in Prokaryotic Community Composition Caused by Varying Hydrologic Connectivity	Illumina MiSeq	272661	44.3117	-94.0614	7.132	751	11.309	54.4254	non-saline	freshwater river biome	freshwater river	0.05
Aug_SM2_3C	SRP113317	SRR5858932	Increased Denitrification Rates Associated with Shifts in Prokaryotic Community Composition Caused by Varying Hydrologic Connectivity	Illumina MiSeq	205598	44.3117	-94.0614	7.132	751	11.309	54.4254	non-saline	freshwater river biome	freshwater river	0.05
JSM1_3A	SRP113317	SRR5858933	Increased Denitrification Rates Associated with Shifts in Prokaryotic Community Composition Caused by Varying Hydrologic Connectivity	Illumina HiSeq 2500	133140	44.2925	-94.0759	7.132	751	11.309	54.4254	non-saline	freshwater river biome	freshwater river	0.05
July_SM1_1A	SRP113317	SRR5858934	Increased Denitrification Rates Associated with Shifts in Prokaryotic Community Composition Caused by Varying Hydrologic Connectivity	Illumina MiSeq	311178	44.2925	-94.0759	7.132	751	11.309	54.4254	non-saline	freshwater river biome	freshwater river	0.05
July_SM1_1B	SRP113317	SRR5858935	Increased Denitrification Rates Associated with Shifts in Prokaryotic Community Composition Caused by Varying Hydrologic Connectivity	Illumina MiSeq	245048	44.2925	-94.0759	7.132	751	11.309	54.4254	non-saline	freshwater river biome	freshwater river	0.05
July_SM1_1C	SRP113317	SRR5858936	Increased Denitrification Rates Associated with Shifts in Prokaryotic Community Composition Caused by Varying Hydrologic Connectivity	Illumina MiSeq	253586	44.2925	-94.0759	7.132	751	11.309	54.4254	non-saline	freshwater river biome	freshwater river	0.05
July_SM2_1A	SRP113317	SRR5858937	Increased Denitrification Rates Associated with Shifts in Prokaryotic Community Composition Caused by Varying Hydrologic Connectivity	Illumina MiSeq	263390	44.3117	-94.0614	7.132	751	11.309	54.4254	non-saline	freshwater river biome	freshwater river	0.05
July_SM2_1B	SRP113317	SRR5858938	Increased Denitrification Rates Associated with Shifts in Prokaryotic Community Composition Caused by Varying Hydrologic Connectivity	Illumina MiSeq	312923	44.3117	-94.0614	7.132	751	11.309	54.4254	non-saline	freshwater river biome	freshwater river	0.05
July_SM2_1C	SRP113317	SRR5858939	Increased Denitrification Rates Associated with Shifts in Prokaryotic Community Composition Caused by Varying Hydrologic Connectivity	Illumina MiSeq	280014	44.3117	-94.0614	7.132	751	11.309	54.4254	non-saline	freshwater river biome	freshwater river	0.05
June_PS_A	SRP113317	SRR5858940	Increased Denitrification Rates Associated with Shifts in Prokaryotic Community Composition Caused by Varying Hydrologic Connectivity	Illumina MiSeq	120620	44.2633	-94.032	7.132	751	11.309	54.4254	non-saline	freshwater river biome	freshwater river	0.05
June_PS_B	SRP113317	SRR5858941	Increased Denitrification Rates Associated with Shifts in Prokaryotic Community Composition Caused by Varying Hydrologic Connectivity	Illumina MiSeq	153112	44.2633	-94.032	7.132	751	11.309	54.4254	non-saline	freshwater river biome	freshwater river	0.05
June_PS_C	SRP113317	SRR5858942	Increased Denitrification Rates Associated with Shifts in Prokaryotic Community Composition Caused by Varying Hydrologic Connectivity	Illumina MiSeq	195199	44.2633	-94.032	7.132	751	11.309	54.4254	non-saline	freshwater river biome	freshwater river	0.05
June_SM2_1A	SRP113317	SRR5858943	Increased Denitrification Rates Associated with Shifts in Prokaryotic Community Composition Caused by Varying Hydrologic Connectivity	Illumina MiSeq	315259	44.3117	-94.0614	7.132	751	11.309	54.4254	non-saline	freshwater river biome	freshwater river	0.05
July_SM2_2C	SRP113317	SRR5858944	Increased Denitrification Rates Associated with Shifts in Prokaryotic Community Composition Caused by Varying Hydrologic Connectivity	Illumina MiSeq	322720	44.3117	-94.0614	7.132	751	11.309	54.4254	non-saline	freshwater river biome	freshwater river	0.05
June_SM1_2A	SRP113317	SRR5858945	Increased Denitrification Rates Associated with Shifts in Prokaryotic Community Composition Caused by Varying Hydrologic Connectivity	Illumina MiSeq	384391	44.2925	-94.0759	7.132	751	11.309	54.4254	non-saline	freshwater river biome	freshwater river	0.05
July_SM2_2A	SRP113317	SRR5858946	Increased Denitrification Rates Associated with Shifts in Prokaryotic Community Composition Caused by Varying Hydrologic Connectivity	Illumina MiSeq	395832	44.3117	-94.0614	7.132	751	11.309	54.4254	non-saline	freshwater river biome	freshwater river	0.05
July_SM2_2B	SRP113317	SRR5858947	Increased Denitrification Rates Associated with Shifts in Prokaryotic Community Composition Caused by Varying Hydrologic Connectivity	Illumina MiSeq	287186	44.3117	-94.0614	7.132	751	11.309	54.4254	non-saline	freshwater river biome	freshwater river	0.05
July_SM1_2B	SRP113317	SRR5858948	Increased Denitrification Rates Associated with Shifts in Prokaryotic Community Composition Caused by Varying Hydrologic Connectivity	Illumina MiSeq	186153	44.2925	-94.0759	7.132	751	11.309	54.4254	non-saline	freshwater river biome	freshwater river	0.05
July_SM1_2C	SRP113317	SRR5858949	Increased Denitrification Rates Associated with Shifts in Prokaryotic Community Composition Caused by Varying Hydrologic Connectivity	Illumina MiSeq	237959	44.2925	-94.0759	7.132	751	11.309	54.4254	non-saline	freshwater river biome	freshwater river	0.05
JSM2_2C	SRP113317	SRR5858950	Increased Denitrification Rates Associated with Shifts in Prokaryotic Community Composition Caused by Varying Hydrologic Connectivity	Illumina HiSeq 2500	228792	44.3117	-94.0614	7.132	751	11.309	54.4254	non-saline	freshwater river biome	freshwater river	0.05
July_SM1_2A	SRP113317	SRR5858951	Increased Denitrification Rates Associated with Shifts in Prokaryotic Community Composition Caused by Varying Hydrologic Connectivity	Illumina MiSeq	224547	44.2925	-94.0759	7.132	751	11.309	54.4254	non-saline	freshwater river biome	freshwater river	0.05
June_SM1_2B	SRP113317	SRR5858952	Increased Denitrification Rates Associated with Shifts in Prokaryotic Community Composition Caused by Varying Hydrologic Connectivity	Illumina MiSeq	129957	44.2925	-94.0759	7.132	751	11.309	54.4254	non-saline	freshwater river biome	freshwater river	0.05
June_SM1_2C	SRP113317	SRR5858953	Increased Denitrification Rates Associated with Shifts in Prokaryotic Community Composition Caused by Varying Hydrologic Connectivity	Illumina MiSeq	277818	44.2925	-94.0759	7.132	751	11.309	54.4254	non-saline	freshwater river biome	freshwater river	0.05
Aug_SM1_3C	SRP113317	SRR5858954	Increased Denitrification Rates Associated with Shifts in Prokaryotic Community Composition Caused by Varying Hydrologic Connectivity	Illumina MiSeq	338222	44.2925	-94.0759	7.132	751	11.309	54.4254	non-saline	freshwater river biome	freshwater river	0.05
Aug_SM1_3B	SRP113317	SRR5858955	Increased Denitrification Rates Associated with Shifts in Prokaryotic Community Composition Caused by Varying Hydrologic Connectivity	Illumina MiSeq	212356	44.2925	-94.0759	7.132	751	11.309	54.4254	non-saline	freshwater river biome	freshwater river	0.05
ASM1_3C	SRP113317	SRR5858956	Increased Denitrification Rates Associated with Shifts in Prokaryotic Community Composition Caused by Varying Hydrologic Connectivity	Illumina HiSeq 2500	130076	44.2925	-94.0759	7.132	751	11.309	54.4254	non-saline	freshwater river biome	freshwater river	0.05
ASM1_3B	SRP113317	SRR5858957	Increased Denitrification Rates Associated with Shifts in Prokaryotic Community Composition Caused by Varying Hydrologic Connectivity	Illumina HiSeq 2500	331693	44.2925	-94.0759	7.132	751	11.309	54.4254	non-saline	freshwater river biome	freshwater river	0.05
ASM1_3A	SRP113317	SRR5858958	Increased Denitrification Rates Associated with Shifts in Prokaryotic Community Composition Caused by Varying Hydrologic Connectivity	Illumina HiSeq 2500	217899	44.2925	-94.0759	7.132	751	11.309	54.4254	non-saline	freshwater river biome	freshwater river	0.05
Oct_SM2_2C	SRP113317	SRR5858959	Increased Denitrification Rates Associated with Shifts in Prokaryotic Community Composition Caused by Varying Hydrologic Connectivity	Illumina MiSeq	399005	44.3117	-94.0614	7.132	751	11.309	54.4254	non-saline	freshwater river biome	freshwater river	0.05
Aug_SM1_3A	SRP113317	SRR5858960	Increased Denitrification Rates Associated with Shifts in Prokaryotic Community Composition Caused by Varying Hydrologic Connectivity	Illumina MiSeq	228249	44.2925	-94.0759	7.132	751	11.309	54.4254	non-saline	freshwater river biome	freshwater river	0.05
ASM2_3C	SRP113317	SRR5858961	Increased Denitrification Rates Associated with Shifts in Prokaryotic Community Composition Caused by Varying Hydrologic Connectivity	Illumina HiSeq 2500	177577	44.3117	-94.0614	7.132	751	11.309	54.4254	non-saline	freshwater river biome	freshwater river	0.05
ASM2_3B	SRP113317	SRR5858962	Increased Denitrification Rates Associated with Shifts in Prokaryotic Community Composition Caused by Varying Hydrologic Connectivity	Illumina HiSeq 2500	138540	44.3117	-94.0614	7.132	751	11.309	54.4254	non-saline	freshwater river biome	freshwater river	0.05
ASM2_3A	SRP113317	SRR5858963	Increased Denitrification Rates Associated with Shifts in Prokaryotic Community Composition Caused by Varying Hydrologic Connectivity	Illumina HiSeq 2500	184307	44.3117	-94.0614	7.132	751	11.309	54.4254	non-saline	freshwater river biome	freshwater river	0.05
Oct_SM1_2A	SRP113317	SRR5858964	Increased Denitrification Rates Associated with Shifts in Prokaryotic Community Composition Caused by Varying Hydrologic Connectivity	Illumina MiSeq	176800	44.2925	-94.0759	7.132	751	11.309	54.4254	non-saline	freshwater river biome	freshwater river	0.05
Oct_SM1_2B	SRP113317	SRR5858965	Increased Denitrification Rates Associated with Shifts in Prokaryotic Community Composition Caused by Varying Hydrologic Connectivity	Illumina MiSeq	155378	44.2925	-94.0759	7.132	751	11.309	54.4254	non-saline	freshwater river biome	freshwater river	0.05
OSM2_2B	SRP113317	SRR5858966	Increased Denitrification Rates Associated with Shifts in Prokaryotic Community Composition Caused by Varying Hydrologic Connectivity	Illumina HiSeq 2500	186018	44.3117	-94.0614	7.132	751	11.309	54.4254	non-saline	freshwater river biome	freshwater river	0.05
OSM2_2C	SRP113317	SRR5858967	Increased Denitrification Rates Associated with Shifts in Prokaryotic Community Composition Caused by Varying Hydrologic Connectivity	Illumina HiSeq 2500	194587	44.3117	-94.0614	7.132	751	11.309	54.4254	non-saline	freshwater river biome	freshwater river	0.05
OSM1_2C	SRP113317	SRR5858968	Increased Denitrification Rates Associated with Shifts in Prokaryotic Community Composition Caused by Varying Hydrologic Connectivity	Illumina HiSeq 2500	129812	44.2925	-94.0759	7.132	751	11.309	54.4254	non-saline	freshwater river biome	freshwater river	0.05
OSM2_2A	SRP113317	SRR5858969	Increased Denitrification Rates Associated with Shifts in Prokaryotic Community Composition Caused by Varying Hydrologic Connectivity	Illumina HiSeq 2500	153502	44.3117	-94.0614	7.132	751	11.309	54.4254	non-saline	freshwater river biome	freshwater river	0.05
OSM1_2A	SRP113317	SRR5858970	Increased Denitrification Rates Associated with Shifts in Prokaryotic Community Composition Caused by Varying Hydrologic Connectivity	Illumina HiSeq 2500	144259	44.2925	-94.0759	7.132	751	11.309	54.4254	non-saline	freshwater river biome	freshwater river	0.05
OSM1_2B	SRP113317	SRR5858971	Increased Denitrification Rates Associated with Shifts in Prokaryotic Community Composition Caused by Varying Hydrologic Connectivity	Illumina HiSeq 2500	122499	44.2925	-94.0759	7.132	751	11.309	54.4254	non-saline	freshwater river biome	freshwater river	0.05
Oct_SM2_2A	SRP113317	SRR5858972	Increased Denitrification Rates Associated with Shifts in Prokaryotic Community Composition Caused by Varying Hydrologic Connectivity	Illumina MiSeq	443464	44.3117	-94.0614	7.132	751	11.309	54.4254	non-saline	freshwater river biome	freshwater river	0.05
Oct_SM2_2B	SRP113317	SRR5858973	Increased Denitrification Rates Associated with Shifts in Prokaryotic Community Composition Caused by Varying Hydrologic Connectivity	Illumina MiSeq	326196	44.3117	-94.0614	7.132	751	11.309	54.4254	non-saline	freshwater river biome	freshwater river	0.05
JP_SA	SRP113317	SRR5858974	Increased Denitrification Rates Associated with Shifts in Prokaryotic Community Composition Caused by Varying Hydrologic Connectivity	Illumina HiSeq 2500	118281	44.2633	-94.032	7.132	751	11.309	54.4254	non-saline	freshwater river biome	freshwater river	0.05
JP_SB	SRP113317	SRR5858975	Increased Denitrification Rates Associated with Shifts in Prokaryotic Community Composition Caused by Varying Hydrologic Connectivity	Illumina HiSeq 2500	132638	44.2633	-94.032	7.132	751	11.309	54.4254	non-saline	freshwater river biome	freshwater river	0.05
Aug_SM2_1B	SRP113317	SRR5858976	Increased Denitrification Rates Associated with Shifts in Prokaryotic Community Composition Caused by Varying Hydrologic Connectivity	Illumina MiSeq	167938	44.3117	-94.0614	7.132	751	11.309	54.4254	non-saline	freshwater river biome	freshwater river	0.05
Aug_SM2_1C	SRP113317	SRR5858977	Increased Denitrification Rates Associated with Shifts in Prokaryotic Community Composition Caused by Varying Hydrologic Connectivity	Illumina MiSeq	243927	44.3117	-94.0614	7.132	751	11.309	54.4254	non-saline	freshwater river biome	freshwater river	0.05
Aug_SM1_1C	SRP113317	SRR5858978	Increased Denitrification Rates Associated with Shifts in Prokaryotic Community Composition Caused by Varying Hydrologic Connectivity	Illumina MiSeq	294913	44.2925	-94.0759	7.132	751	11.309	54.4254	non-saline	freshwater river biome	freshwater river	0.05
Aug_SM2_1A	SRP113317	SRR5858979	Increased Denitrification Rates Associated with Shifts in Prokaryotic Community Composition Caused by Varying Hydrologic Connectivity	Illumina MiSeq	278864	44.3117	-94.0614	7.132	751	11.309	54.4254	non-saline	freshwater river biome	freshwater river	0.05
Aug_SM1_1A	SRP113317	SRR5858980	Increased Denitrification Rates Associated with Shifts in Prokaryotic Community Composition Caused by Varying Hydrologic Connectivity	Illumina MiSeq	311429	44.2925	-94.0759	7.132	751	11.309	54.4254	non-saline	freshwater river biome	freshwater river	0.05
Aug_SM1_1B	SRP113317	SRR5858981	Increased Denitrification Rates Associated with Shifts in Prokaryotic Community Composition Caused by Varying Hydrologic Connectivity	Illumina MiSeq	280645	44.2925	-94.0759	7.132	751	11.309	54.4254	non-saline	freshwater river biome	freshwater river	0.05
Aug_PS_B	SRP113317	SRR5858982	Increased Denitrification Rates Associated with Shifts in Prokaryotic Community Composition Caused by Varying Hydrologic Connectivity	Illumina MiSeq	109158	44.2633	-94.032	7.132	751	11.309	54.4254	non-saline	freshwater river biome	freshwater river	0.05
Aug_PS_C	SRP113317	SRR5858983	Increased Denitrification Rates Associated with Shifts in Prokaryotic Community Composition Caused by Varying Hydrologic Connectivity	Illumina MiSeq	236819	44.2633	-94.032	7.132	751	11.309	54.4254	non-saline	freshwater river biome	freshwater river	0.05
May_SM1_2C	SRP113317	SRR5858984	Increased Denitrification Rates Associated with Shifts in Prokaryotic Community Composition Caused by Varying Hydrologic Connectivity	Illumina MiSeq	185823	44.2925	-94.0759	7.132	751	11.309	54.4254	non-saline	freshwater river biome	freshwater river	0.05
May_SM1_2B	SRP113317	SRR5858985	Increased Denitrification Rates Associated with Shifts in Prokaryotic Community Composition Caused by Varying Hydrologic Connectivity	Illumina MiSeq	141743	44.2925	-94.0759	7.132	751	11.309	54.4254	non-saline	freshwater river biome	freshwater river	0.05
May_SM2_2B	SRP113317	SRR5858986	Increased Denitrification Rates Associated with Shifts in Prokaryotic Community Composition Caused by Varying Hydrologic Connectivity	Illumina MiSeq	164186	44.3117	-94.0614	7.132	751	11.309	54.4254	non-saline	freshwater river biome	freshwater river	0.05
May_SM2_2A	SRP113317	SRR5858987	Increased Denitrification Rates Associated with Shifts in Prokaryotic Community Composition Caused by Varying Hydrologic Connectivity	Illumina MiSeq	155487	44.3117	-94.0614	7.132	751	11.309	54.4254	non-saline	freshwater river biome	freshwater river	0.05
June_SM2_2B	SRP113317	SRR5858988	Increased Denitrification Rates Associated with Shifts in Prokaryotic Community Composition Caused by Varying Hydrologic Connectivity	Illumina MiSeq	284558	44.3117	-94.0614	7.132	751	11.309	54.4254	non-saline	freshwater river biome	freshwater river	0.05
June_SM2_2A	SRP113317	SRR5858989	Increased Denitrification Rates Associated with Shifts in Prokaryotic Community Composition Caused by Varying Hydrologic Connectivity	Illumina MiSeq	260646	44.3117	-94.0614	7.132	751	11.309	54.4254	non-saline	freshwater river biome	freshwater river	0.05
May_SM1_2A	SRP113317	SRR5858990	Increased Denitrification Rates Associated with Shifts in Prokaryotic Community Composition Caused by Varying Hydrologic Connectivity	Illumina MiSeq	116263	44.2925	-94.0759	7.132	751	11.309	54.4254	non-saline	freshwater river biome	freshwater river	0.05
June_SM2_2C	SRP113317	SRR5858991	Increased Denitrification Rates Associated with Shifts in Prokaryotic Community Composition Caused by Varying Hydrologic Connectivity	Illumina MiSeq	256878	44.3117	-94.0614	7.132	751	11.309	54.4254	non-saline	freshwater river biome	freshwater river	0.05
Nov_SM2_2C	SRP113317	SRR5858992	Increased Denitrification Rates Associated with Shifts in Prokaryotic Community Composition Caused by Varying Hydrologic Connectivity	Illumina MiSeq	137932	44.3117	-94.0614	7.132	751	11.309	54.4254	non-saline	freshwater river biome	freshwater river	0.05
Nov_SM2_2A	SRP113317	SRR5858993	Increased Denitrification Rates Associated with Shifts in Prokaryotic Community Composition Caused by Varying Hydrologic Connectivity	Illumina MiSeq	174273	44.3117	-94.0614	7.132	751	11.309	54.4254	non-saline	freshwater river biome	freshwater river	0.05
Oct_SM1_1C	SRP113317	SRR5858994	Increased Denitrification Rates Associated with Shifts in Prokaryotic Community Composition Caused by Varying Hydrologic Connectivity	Illumina MiSeq	203169	44.2925	-94.0759	7.132	751	11.309	54.4254	non-saline	freshwater river biome	freshwater river	0.05
Oct_SM1_1A	SRP113317	SRR5858995	Increased Denitrification Rates Associated with Shifts in Prokaryotic Community Composition Caused by Varying Hydrologic Connectivity	Illumina MiSeq	151019	44.2925	-94.0759	7.132	751	11.309	54.4254	non-saline	freshwater river biome	freshwater river	0.05
OSM2_1B	SRP113317	SRR5858996	Increased Denitrification Rates Associated with Shifts in Prokaryotic Community Composition Caused by Varying Hydrologic Connectivity	Illumina HiSeq 2500	165866	44.3117	-94.0614	7.132	751	11.309	54.4254	non-saline	freshwater river biome	freshwater river	0.05
OSM2_1A	SRP113317	SRR5858997	Increased Denitrification Rates Associated with Shifts in Prokaryotic Community Composition Caused by Varying Hydrologic Connectivity	Illumina HiSeq 2500	238112	44.3117	-94.0614	7.132	751	11.309	54.4254	non-saline	freshwater river biome	freshwater river	0.05
OSM1_1C	SRP113317	SRR5858998	Increased Denitrification Rates Associated with Shifts in Prokaryotic Community Composition Caused by Varying Hydrologic Connectivity	Illumina HiSeq 2500	142302	44.2925	-94.0759	7.132	751	11.309	54.4254	non-saline	freshwater river biome	freshwater river	0.05
OSM1_1B	SRP113317	SRR5858999	Increased Denitrification Rates Associated with Shifts in Prokaryotic Community Composition Caused by Varying Hydrologic Connectivity	Illumina HiSeq 2500	116833	44.2925	-94.0759	7.132	751	11.309	54.4254	non-saline	freshwater river biome	freshwater river	0.05
Oct_PS_C	SRP113317	SRR5859000	Increased Denitrification Rates Associated with Shifts in Prokaryotic Community Composition Caused by Varying Hydrologic Connectivity	Illumina MiSeq	189369	44.2633	-94.032	7.132	751	11.309	54.4254	non-saline	freshwater river biome	freshwater river	0.05
Oct_PS_B	SRP113317	SRR5859001	Increased Denitrification Rates Associated with Shifts in Prokaryotic Community Composition Caused by Varying Hydrologic Connectivity	Illumina MiSeq	206142	44.2633	-94.032	7.132	751	11.309	54.4254	non-saline	freshwater river biome	freshwater river	0.05
Oct_PS_A	SRP113317	SRR5859002	Increased Denitrification Rates Associated with Shifts in Prokaryotic Community Composition Caused by Varying Hydrologic Connectivity	Illumina MiSeq	159933	44.2633	-94.032	7.132	751	11.309	54.4254	non-saline	freshwater river biome	freshwater river	0.05
OSM2_1C	SRP113317	SRR5859003	Increased Denitrification Rates Associated with Shifts in Prokaryotic Community Composition Caused by Varying Hydrologic Connectivity	Illumina HiSeq 2500	205972	44.3117	-94.0614	7.132	751	11.309	54.4254	non-saline	freshwater river biome	freshwater river	0.05
Oct_SM2_3C	SRP113317	SRR5859013	Increased Denitrification Rates Associated with Shifts in Prokaryotic Community Composition Caused by Varying Hydrologic Connectivity	Illumina MiSeq	248143	44.3117	-94.0614	7.132	751	11.309	54.4254	non-saline	freshwater river biome	freshwater river	0.05
ASM1_2B	SRP113317	SRR5859023	Increased Denitrification Rates Associated with Shifts in Prokaryotic Community Composition Caused by Varying Hydrologic Connectivity	Illumina HiSeq 2500	166562	44.2925	-94.0759	7.132	751	11.309	54.4254	non-saline	freshwater river biome	freshwater river	0.05
ASM1_2C	SRP113317	SRR5859024	Increased Denitrification Rates Associated with Shifts in Prokaryotic Community Composition Caused by Varying Hydrologic Connectivity	Illumina HiSeq 2500	227018	44.2925	-94.0759	7.132	751	11.309	54.4254	non-saline	freshwater river biome	freshwater river	0.05
ASM2_2A	SRP113317	SRR5859025	Increased Denitrification Rates Associated with Shifts in Prokaryotic Community Composition Caused by Varying Hydrologic Connectivity	Illumina HiSeq 2500	147482	44.3117	-94.0614	7.132	751	11.309	54.4254	non-saline	freshwater river biome	freshwater river	0.05
ASM2_2B	SRP113317	SRR5859026	Increased Denitrification Rates Associated with Shifts in Prokaryotic Community Composition Caused by Varying Hydrologic Connectivity	Illumina HiSeq 2500	140984	44.3117	-94.0614	7.132	751	11.309	54.4254	non-saline	freshwater river biome	freshwater river	0.05
Oct_SM2_1A	SRP113317	SRR5859027	Increased Denitrification Rates Associated with Shifts in Prokaryotic Community Composition Caused by Varying Hydrologic Connectivity	Illumina MiSeq	188061	44.3117	-94.0614	7.132	751	11.309	54.4254	non-saline	freshwater river biome	freshwater river	0.05
Oct_SM2_1B	SRP113317	SRR5859028	Increased Denitrification Rates Associated with Shifts in Prokaryotic Community Composition Caused by Varying Hydrologic Connectivity	Illumina MiSeq	192805	44.3117	-94.0614	7.132	751	11.309	54.4254	non-saline	freshwater river biome	freshwater river	0.05
Oct_SM2_1C	SRP113317	SRR5859029	Increased Denitrification Rates Associated with Shifts in Prokaryotic Community Composition Caused by Varying Hydrologic Connectivity	Illumina MiSeq	228994	44.3117	-94.0614	7.132	751	11.309	54.4254	non-saline	freshwater river biome	freshwater river	0.05
ASM1_2A	SRP113317	SRR5859030	Increased Denitrification Rates Associated with Shifts in Prokaryotic Community Composition Caused by Varying Hydrologic Connectivity	Illumina HiSeq 2500	198194	44.2925	-94.0759	7.132	751	11.309	54.4254	non-saline	freshwater river biome	freshwater river	0.05
ASM2_2C	SRP113317	SRR5859031	Increased Denitrification Rates Associated with Shifts in Prokaryotic Community Composition Caused by Varying Hydrologic Connectivity	Illumina HiSeq 2500	129360	44.3117	-94.0614	7.132	751	11.309	54.4254	non-saline	freshwater river biome	freshwater river	0.05
Aug_SM1_2A	SRP113317	SRR5859032	Increased Denitrification Rates Associated with Shifts in Prokaryotic Community Composition Caused by Varying Hydrologic Connectivity	Illumina MiSeq	125427	44.2925	-94.0759	7.132	751	11.309	54.4254	non-saline	freshwater river biome	freshwater river	0.05
Oct_SM2_3B	SRP113317	SRR5859043	Increased Denitrification Rates Associated with Shifts in Prokaryotic Community Composition Caused by Varying Hydrologic Connectivity	Illumina MiSeq	209917	44.3117	-94.0614	7.132	751	11.309	54.4254	non-saline	freshwater river biome	freshwater river	0.05
Oct_SM2_3A	SRP113317	SRR5859044	Increased Denitrification Rates Associated with Shifts in Prokaryotic Community Composition Caused by Varying Hydrologic Connectivity	Illumina MiSeq	180170	44.3117	-94.0614	7.132	751	11.309	54.4254	non-saline	freshwater river biome	freshwater river	0.05
Oct_SM1_3C	SRP113317	SRR5859045	Increased Denitrification Rates Associated with Shifts in Prokaryotic Community Composition Caused by Varying Hydrologic Connectivity	Illumina MiSeq	189478	44.2925	-94.0759	7.132	751	11.309	54.4254	non-saline	freshwater river biome	freshwater river	0.05
Oct_SM1_3B	SRP113317	SRR5859046	Increased Denitrification Rates Associated with Shifts in Prokaryotic Community Composition Caused by Varying Hydrologic Connectivity	Illumina MiSeq	211914	44.2925	-94.0759	7.132	751	11.309	54.4254	non-saline	freshwater river biome	freshwater river	0.05
Oct_SM1_3A	SRP113317	SRR5859047	Increased Denitrification Rates Associated with Shifts in Prokaryotic Community Composition Caused by Varying Hydrologic Connectivity	Illumina MiSeq	197422	44.2925	-94.0759	7.132	751	11.309	54.4254	non-saline	freshwater river biome	freshwater river	0.05
OSM2_3C	SRP113317	SRR5859048	Increased Denitrification Rates Associated with Shifts in Prokaryotic Community Composition Caused by Varying Hydrologic Connectivity	Illumina HiSeq 2500	213634	44.3117	-94.0614	7.132	751	11.309	54.4254	non-saline	freshwater river biome	freshwater river	0.05
OSM2_3B	SRP113317	SRR5859049	Increased Denitrification Rates Associated with Shifts in Prokaryotic Community Composition Caused by Varying Hydrologic Connectivity	Illumina HiSeq 2500	146116	44.3117	-94.0614	7.132	751	11.309	54.4254	non-saline	freshwater river biome	freshwater river	0.05
OSM2_3A	SRP113317	SRR5859050	Increased Denitrification Rates Associated with Shifts in Prokaryotic Community Composition Caused by Varying Hydrologic Connectivity	Illumina HiSeq 2500	206456	44.3117	-94.0614	7.132	751	11.309	54.4254	non-saline	freshwater river biome	freshwater river	0.05
OSM1_3C	SRP113317	SRR5859051	Increased Denitrification Rates Associated with Shifts in Prokaryotic Community Composition Caused by Varying Hydrologic Connectivity	Illumina HiSeq 2500	165784	44.2925	-94.0759	7.132	751	11.309	54.4254	non-saline	freshwater river biome	freshwater river	0.05
OSM1_3B	SRP113317	SRR5859052	Increased Denitrification Rates Associated with Shifts in Prokaryotic Community Composition Caused by Varying Hydrologic Connectivity	Illumina HiSeq 2500	162501	44.2925	-94.0759	7.132	751	11.309	54.4254	non-saline	freshwater river biome	freshwater river	0.05
June_SM2_1C	SRP113317	SRR5859053	Increased Denitrification Rates Associated with Shifts in Prokaryotic Community Composition Caused by Varying Hydrologic Connectivity	Illumina MiSeq	208263	44.3117	-94.0614	7.132	751	11.309	54.4254	non-saline	freshwater river biome	freshwater river	0.05
June_SM2_1B	SRP113317	SRR5859054	Increased Denitrification Rates Associated with Shifts in Prokaryotic Community Composition Caused by Varying Hydrologic Connectivity	Illumina MiSeq	212628	44.3117	-94.0614	7.132	751	11.309	54.4254	non-saline	freshwater river biome	freshwater river	0.05
May_SM1_1A	SRP113317	SRR5859055	Increased Denitrification Rates Associated with Shifts in Prokaryotic Community Composition Caused by Varying Hydrologic Connectivity	Illumina MiSeq	343249	44.2925	-94.0759	7.132	751	11.309	54.4254	non-saline	freshwater river biome	freshwater river	0.05
May_PS_A	SRP113317	SRR5859056	Increased Denitrification Rates Associated with Shifts in Prokaryotic Community Composition Caused by Varying Hydrologic Connectivity	Illumina MiSeq	118556	44.2633	-94.032	7.132	751	11.309	54.4254	non-saline	freshwater river biome	freshwater river	0.05
May_SM1_1C	SRP113317	SRR5859057	Increased Denitrification Rates Associated with Shifts in Prokaryotic Community Composition Caused by Varying Hydrologic Connectivity	Illumina MiSeq	304123	44.2925	-94.0759	7.132	751	11.309	54.4254	non-saline	freshwater river biome	freshwater river	0.05
May_SM1_1B	SRP113317	SRR5859058	Increased Denitrification Rates Associated with Shifts in Prokaryotic Community Composition Caused by Varying Hydrologic Connectivity	Illumina MiSeq	232640	44.2925	-94.0759	7.132	751	11.309	54.4254	non-saline	freshwater river biome	freshwater river	0.05
May_SM2_1B	SRP113317	SRR5859059	Increased Denitrification Rates Associated with Shifts in Prokaryotic Community Composition Caused by Varying Hydrologic Connectivity	Illumina MiSeq	191356	44.3117	-94.0614	7.132	751	11.309	54.4254	non-saline	freshwater river biome	freshwater river	0.05
May_SM2_1A	SRP113317	SRR5859060	Increased Denitrification Rates Associated with Shifts in Prokaryotic Community Composition Caused by Varying Hydrologic Connectivity	Illumina MiSeq	111328	44.3117	-94.0614	7.132	751	11.309	54.4254	non-saline	freshwater river biome	freshwater river	0.05
Nov_PS_A	SRP113317	SRR5859061	Increased Denitrification Rates Associated with Shifts in Prokaryotic Community Composition Caused by Varying Hydrologic Connectivity	Illumina MiSeq	266146	44.2633	-94.032	7.132	751	11.309	54.4254	non-saline	freshwater river biome	freshwater river	0.05
May_SM2_1C	SRP113317	SRR5859062	Increased Denitrification Rates Associated with Shifts in Prokaryotic Community Composition Caused by Varying Hydrologic Connectivity	Illumina MiSeq	203573	44.3117	-94.0614	7.132	751	11.309	54.4254	non-saline	freshwater river biome	freshwater river	0.05
Nov_SM2_3C	SRP113317	SRR5859063	Increased Denitrification Rates Associated with Shifts in Prokaryotic Community Composition Caused by Varying Hydrologic Connectivity	Illumina MiSeq	147558	44.3117	-94.0614	7.132	751	11.309	54.4254	non-saline	freshwater river biome	freshwater river	0.05
OSM1_3A	SRP113317	SRR5859064	Increased Denitrification Rates Associated with Shifts in Prokaryotic Community Composition Caused by Varying Hydrologic Connectivity	Illumina HiSeq 2500	124394	44.2925	-94.0759	7.132	751	11.309	54.4254	non-saline	freshwater river biome	freshwater river	0.05
May_SM2_3C	SRP113317	SRR5859065	Increased Denitrification Rates Associated with Shifts in Prokaryotic Community Composition Caused by Varying Hydrologic Connectivity	Illumina MiSeq	161804	44.3117	-94.0614	7.132	751	11.309	54.4254	non-saline	freshwater river biome	freshwater river	0.05
Nov_SM1_3A	SRP113317	SRR5859066	Increased Denitrification Rates Associated with Shifts in Prokaryotic Community Composition Caused by Varying Hydrologic Connectivity	Illumina MiSeq	171227	44.2925	-94.0759	7.132	751	11.309	54.4254	non-saline	freshwater river biome	freshwater river	0.05
May_SM1_3B	SRP113317	SRR5859067	Increased Denitrification Rates Associated with Shifts in Prokaryotic Community Composition Caused by Varying Hydrologic Connectivity	Illumina MiSeq	145434	44.2925	-94.0759	7.132	751	11.309	54.4254	non-saline	freshwater river biome	freshwater river	0.05
May_SM2_3B	SRP113317	SRR5859068	Increased Denitrification Rates Associated with Shifts in Prokaryotic Community Composition Caused by Varying Hydrologic Connectivity	Illumina MiSeq	306581	44.3117	-94.0614	7.132	751	11.309	54.4254	non-saline	freshwater river biome	freshwater river	0.05
Nov_SM2_3A	SRP113317	SRR5859069	Increased Denitrification Rates Associated with Shifts in Prokaryotic Community Composition Caused by Varying Hydrologic Connectivity	Illumina MiSeq	407844	44.3117	-94.0614	7.132	751	11.309	54.4254	non-saline	freshwater river biome	freshwater river	0.05
Nov_SM2_3B	SRP113317	SRR5859070	Increased Denitrification Rates Associated with Shifts in Prokaryotic Community Composition Caused by Varying Hydrologic Connectivity	Illumina MiSeq	359097	44.3117	-94.0614	7.132	751	11.309	54.4254	non-saline	freshwater river biome	freshwater river	0.05
Nov_SM1_3B	SRP113317	SRR5859071	Increased Denitrification Rates Associated with Shifts in Prokaryotic Community Composition Caused by Varying Hydrologic Connectivity	Illumina MiSeq	119860	44.2925	-94.0759	7.132	751	11.309	54.4254	non-saline	freshwater river biome	freshwater river	0.05
Nov_SM1_3C	SRP113317	SRR5859072	Increased Denitrification Rates Associated with Shifts in Prokaryotic Community Composition Caused by Varying Hydrologic Connectivity	Illumina MiSeq	128452	44.2925	-94.0759	7.132	751	11.309	54.4254	non-saline	freshwater river biome	freshwater river	0.05
Nov_SM1_1A	SRP113317	SRR5859073	Increased Denitrification Rates Associated with Shifts in Prokaryotic Community Composition Caused by Varying Hydrologic Connectivity	Illumina MiSeq	110953	44.2925	-94.0759	7.132	751	11.309	54.4254	non-saline	freshwater river biome	freshwater river	0.05
Nov_SM1_1C	SRP113317	SRR5859074	Increased Denitrification Rates Associated with Shifts in Prokaryotic Community Composition Caused by Varying Hydrologic Connectivity	Illumina MiSeq	181892	44.2925	-94.0759	7.132	751	11.309	54.4254	non-saline	freshwater river biome	freshwater river	0.05
Nov_PS_B	SRP113317	SRR5859075	Increased Denitrification Rates Associated with Shifts in Prokaryotic Community Composition Caused by Varying Hydrologic Connectivity	Illumina MiSeq	140954	44.2633	-94.032	7.132	751	11.309	54.4254	non-saline	freshwater river biome	freshwater river	0.05
Nov_PS_C	SRP113317	SRR5859076	Increased Denitrification Rates Associated with Shifts in Prokaryotic Community Composition Caused by Varying Hydrologic Connectivity	Illumina MiSeq	186801	44.2633	-94.032	7.132	751	11.309	54.4254	non-saline	freshwater river biome	freshwater river	0.05
OP_SA	SRP113317	SRR5859077	Increased Denitrification Rates Associated with Shifts in Prokaryotic Community Composition Caused by Varying Hydrologic Connectivity	Illumina HiSeq 2500	174402	44.2633	-94.032	7.132	751	11.309	54.4254	non-saline	freshwater river biome	freshwater river	0.05
OP_SB	SRP113317	SRR5859078	Increased Denitrification Rates Associated with Shifts in Prokaryotic Community Composition Caused by Varying Hydrologic Connectivity	Illumina HiSeq 2500	141024	44.2633	-94.032	7.132	751	11.309	54.4254	non-saline	freshwater river biome	freshwater river	0.05
Nov_SM2_1B	SRP113317	SRR5859079	Increased Denitrification Rates Associated with Shifts in Prokaryotic Community Composition Caused by Varying Hydrologic Connectivity	Illumina MiSeq	114474	44.3117	-94.0614	7.132	751	11.309	54.4254	non-saline	freshwater river biome	freshwater river	0.05
Nov_SM2_1C	SRP113317	SRR5859080	Increased Denitrification Rates Associated with Shifts in Prokaryotic Community Composition Caused by Varying Hydrologic Connectivity	Illumina MiSeq	106214	44.3117	-94.0614	7.132	751	11.309	54.4254	non-saline	freshwater river biome	freshwater river	0.05
OP_SC	SRP113317	SRR5859081	Increased Denitrification Rates Associated with Shifts in Prokaryotic Community Composition Caused by Varying Hydrologic Connectivity	Illumina HiSeq 2500	166388	44.2633	-94.032	7.132	751	11.309	54.4254	non-saline	freshwater river biome	freshwater river	0.05
OSM1_1A	SRP113317	SRR5859082	Increased Denitrification Rates Associated with Shifts in Prokaryotic Community Composition Caused by Varying Hydrologic Connectivity	Illumina HiSeq 2500	132464	44.2925	-94.0759	7.132	751	11.309	54.4254	non-saline	freshwater river biome	freshwater river	0.05
May_SM1_3A	SRP113317	SRR5859083	Increased Denitrification Rates Associated with Shifts in Prokaryotic Community Composition Caused by Varying Hydrologic Connectivity	Illumina MiSeq	246673	44.2925	-94.0759	7.132	751	11.309	54.4254	non-saline	freshwater river biome	freshwater river	0.05
June_SM2_3C	SRP113317	SRR5859084	Increased Denitrification Rates Associated with Shifts in Prokaryotic Community Composition Caused by Varying Hydrologic Connectivity	Illumina MiSeq	223257	44.3117	-94.0614	7.132	751	11.309	54.4254	non-saline	freshwater river biome	freshwater river	0.05
July_SM1_3C	SRP113317	SRR5859085	Increased Denitrification Rates Associated with Shifts in Prokaryotic Community Composition Caused by Varying Hydrologic Connectivity	Illumina MiSeq	300738	44.2925	-94.0759	7.132	751	11.309	54.4254	non-saline	freshwater river biome	freshwater river	0.05
July_SM1_3B	SRP113317	SRR5859086	Increased Denitrification Rates Associated with Shifts in Prokaryotic Community Composition Caused by Varying Hydrologic Connectivity	Illumina MiSeq	91695	44.2925	-94.0759	7.132	751	11.309	54.4254	non-saline	freshwater river biome	freshwater river	0.05
June_SM1_3A	SRP113317	SRR5859087	Increased Denitrification Rates Associated with Shifts in Prokaryotic Community Composition Caused by Varying Hydrologic Connectivity	Illumina MiSeq	257127	44.2925	-94.0759	7.132	751	11.309	54.4254	non-saline	freshwater river biome	freshwater river	0.05
July_SM2_3A	SRP113317	SRR5859088	Increased Denitrification Rates Associated with Shifts in Prokaryotic Community Composition Caused by Varying Hydrologic Connectivity	Illumina MiSeq	232141	44.3117	-94.0614	7.132	751	11.309	54.4254	non-saline	freshwater river biome	freshwater river	0.05
June_SM1_3C	SRP113317	SRR5859089	Increased Denitrification Rates Associated with Shifts in Prokaryotic Community Composition Caused by Varying Hydrologic Connectivity	Illumina MiSeq	98621	44.2925	-94.0759	7.132	751	11.309	54.4254	non-saline	freshwater river biome	freshwater river	0.05
June_SM1_3B	SRP113317	SRR5859090	Increased Denitrification Rates Associated with Shifts in Prokaryotic Community Composition Caused by Varying Hydrologic Connectivity	Illumina MiSeq	247126	44.2925	-94.0759	7.132	751	11.309	54.4254	non-saline	freshwater river biome	freshwater river	0.05
June_SM2_3B	SRP113317	SRR5859091	Increased Denitrification Rates Associated with Shifts in Prokaryotic Community Composition Caused by Varying Hydrologic Connectivity	Illumina MiSeq	224933	44.3117	-94.0614	7.132	751	11.309	54.4254	non-saline	freshwater river biome	freshwater river	0.05
June_SM2_3A	SRP113317	SRR5859092	Increased Denitrification Rates Associated with Shifts in Prokaryotic Community Composition Caused by Varying Hydrologic Connectivity	Illumina MiSeq	266311	44.3117	-94.0614	7.132	751	11.309	54.4254	non-saline	freshwater river biome	freshwater river	0.05
ASM2_1A	SRP113317	SRR5859093	Increased Denitrification Rates Associated with Shifts in Prokaryotic Community Composition Caused by Varying Hydrologic Connectivity	Illumina HiSeq 2500	219885	44.3117	-94.0614	7.132	751	11.309	54.4254	non-saline	freshwater river biome	freshwater river	0.05
ASM2_1B	SRP113317	SRR5859094	Increased Denitrification Rates Associated with Shifts in Prokaryotic Community Composition Caused by Varying Hydrologic Connectivity	Illumina HiSeq 2500	119173	44.3117	-94.0614	7.132	751	11.309	54.4254	non-saline	freshwater river biome	freshwater river	0.05
ASM1_1B	SRP113317	SRR5859095	Increased Denitrification Rates Associated with Shifts in Prokaryotic Community Composition Caused by Varying Hydrologic Connectivity	Illumina HiSeq 2500	117349	44.2925	-94.0759	7.132	751	11.309	54.4254	non-saline	freshwater river biome	freshwater river	0.05
ASM1_1C	SRP113317	SRR5859096	Increased Denitrification Rates Associated with Shifts in Prokaryotic Community Composition Caused by Varying Hydrologic Connectivity	Illumina HiSeq 2500	181075	44.2925	-94.0759	7.132	751	11.309	54.4254	non-saline	freshwater river biome	freshwater river	0.05
AP_SC	SRP113317	SRR5859097	Increased Denitrification Rates Associated with Shifts in Prokaryotic Community Composition Caused by Varying Hydrologic Connectivity	Illumina HiSeq 2500	167470	44.2633	-94.032	7.132	751	11.309	54.4254	non-saline	freshwater river biome	freshwater river	0.05
ASM1_1A	SRP113317	SRR5859098	Increased Denitrification Rates Associated with Shifts in Prokaryotic Community Composition Caused by Varying Hydrologic Connectivity	Illumina HiSeq 2500	229560	44.2925	-94.0759	7.132	751	11.309	54.4254	non-saline	freshwater river biome	freshwater river	0.05
AP_SA	SRP113317	SRR5859099	Increased Denitrification Rates Associated with Shifts in Prokaryotic Community Composition Caused by Varying Hydrologic Connectivity	Illumina HiSeq 2500	120805	44.2633	-94.032	7.132	751	11.309	54.4254	non-saline	freshwater river biome	freshwater river	0.05
AP_SB	SRP113317	SRR5859100	Increased Denitrification Rates Associated with Shifts in Prokaryotic Community Composition Caused by Varying Hydrologic Connectivity	Illumina HiSeq 2500	125345	44.2633	-94.032	7.132	751	11.309	54.4254	non-saline	freshwater river biome	freshwater river	0.05
ASM2_1C	SRP113317	SRR5859101	Increased Denitrification Rates Associated with Shifts in Prokaryotic Community Composition Caused by Varying Hydrologic Connectivity	Illumina HiSeq 2500	149177	44.3117	-94.0614	7.132	751	11.309	54.4254	non-saline	freshwater river biome	freshwater river	0.05
Aug_PS_A	SRP113317	SRR5859102	Increased Denitrification Rates Associated with Shifts in Prokaryotic Community Composition Caused by Varying Hydrologic Connectivity	Illumina MiSeq	230144	44.2633	-94.032	7.132	751	11.309	54.4254	non-saline	freshwater river biome	freshwater river	0.05
July_PS_A	SRP113317	SRR5859103	Increased Denitrification Rates Associated with Shifts in Prokaryotic Community Composition Caused by Varying Hydrologic Connectivity	Illumina MiSeq	182167	44.2633	-94.032	7.132	751	11.309	54.4254	non-saline	freshwater river biome	freshwater river	0.05
JSM2_1C	SRP113317	SRR5859104	Increased Denitrification Rates Associated with Shifts in Prokaryotic Community Composition Caused by Varying Hydrologic Connectivity	Illumina HiSeq 2500	219465	44.3117	-94.0614	7.132	751	11.309	54.4254	non-saline	freshwater river biome	freshwater river	0.05
JSM2_1B	SRP113317	SRR5859105	Increased Denitrification Rates Associated with Shifts in Prokaryotic Community Composition Caused by Varying Hydrologic Connectivity	Illumina HiSeq 2500	155010	44.3117	-94.0614	7.132	751	11.309	54.4254	non-saline	freshwater river biome	freshwater river	0.05
JSM2_1A	SRP113317	SRR5859106	Increased Denitrification Rates Associated with Shifts in Prokaryotic Community Composition Caused by Varying Hydrologic Connectivity	Illumina HiSeq 2500	113268	44.3117	-94.0614	7.132	751	11.309	54.4254	non-saline	freshwater river biome	freshwater river	0.05
JSM1_1C	SRP113317	SRR5859107	Increased Denitrification Rates Associated with Shifts in Prokaryotic Community Composition Caused by Varying Hydrologic Connectivity	Illumina HiSeq 2500	99627	44.2925	-94.0759	7.132	751	11.309	54.4254	non-saline	freshwater river biome	freshwater river	0.05
JSM1_1B	SRP113317	SRR5859108	Increased Denitrification Rates Associated with Shifts in Prokaryotic Community Composition Caused by Varying Hydrologic Connectivity	Illumina HiSeq 2500	165050	44.2925	-94.0759	7.132	751	11.309	54.4254	non-saline	freshwater river biome	freshwater river	0.05
JSM1_1A	SRP113317	SRR5859109	Increased Denitrification Rates Associated with Shifts in Prokaryotic Community Composition Caused by Varying Hydrologic Connectivity	Illumina HiSeq 2500	116308	44.2925	-94.0759	7.132	751	11.309	54.4254	non-saline	freshwater river biome	freshwater river	0.05
JP_SC	SRP113317	SRR5859110	Increased Denitrification Rates Associated with Shifts in Prokaryotic Community Composition Caused by Varying Hydrologic Connectivity	Illumina HiSeq 2500	117867	44.2633	-94.032	7.132	751	11.309	54.4254	non-saline	freshwater river biome	freshwater river	0.05
July_PS_C	SRP113317	SRR5859111	Increased Denitrification Rates Associated with Shifts in Prokaryotic Community Composition Caused by Varying Hydrologic Connectivity	Illumina MiSeq	349238	44.2633	-94.032	7.132	751	11.309	54.4254	non-saline	freshwater river biome	freshwater river	0.05
July_PS_B	SRP113317	SRR5859112	Increased Denitrification Rates Associated with Shifts in Prokaryotic Community Composition Caused by Varying Hydrologic Connectivity	Illumina MiSeq	153016	44.2633	-94.032	7.132	751	11.309	54.4254	non-saline	freshwater river biome	freshwater river	0.05
Hawaiian Maunalua Bay sediment, 100m from shore	ERP016312	ERR1777170	Symbiotic bacteria associated with a bobtail squid reproductive system are detectable in the environment, and stable in the host and developing eggs	Illumina MiSeq	45245	21.4333	-157.792	23.609	2482	7.81653	32.7281	saline	marine benthic biome	coastal	0.03
Hawaiian Maunalua Bay sediment, 100m from shore	ERP016312	ERR1777171	Symbiotic bacteria associated with a bobtail squid reproductive system are detectable in the environment, and stable in the host and developing eggs	Illumina MiSeq	28191	21.4333	-157.792	23.609	2482	7.81653	32.7281	saline	marine benthic biome	coastal	0.03
Hawaiian Maunalua Bay sediment, 100m from shore	ERP016312	ERR1777172	Symbiotic bacteria associated with a bobtail squid reproductive system are detectable in the environment, and stable in the host and developing eggs	Illumina MiSeq	84603	21.4333	-157.792	23.609	2482	7.81653	32.7281	saline	marine benthic biome	coastal	0.03
Hawaiian Maunalua Bay sediment, 250m from shore	ERP016312	ERR1777173	Symbiotic bacteria associated with a bobtail squid reproductive system are detectable in the environment, and stable in the host and developing eggs	Illumina MiSeq	28222	21.4333	-157.792	23.609	2482	7.81653	32.7281	saline	marine benthic biome	coastal	0.03
Hawaiian Maunalua Bay sediment, 1m from shore	ERP016312	ERR1777333	Symbiotic bacteria associated with a bobtail squid reproductive system are detectable in the environment, and stable in the host and developing eggs	Illumina MiSeq	27387	21.4333	-157.792	23.609	2482	7.81653	32.7281	saline	marine benthic biome	coastal	0.03
Hawaiian Maunalua Bay sediment, 1m from shore	ERP016312	ERR1777334	Symbiotic bacteria associated with a bobtail squid reproductive system are detectable in the environment, and stable in the host and developing eggs	Illumina MiSeq	22559	21.4333	-157.792	23.609	2482	7.81653	32.7281	saline	marine benthic biome	coastal	0.03
Hawaiian Maunalua Bay sediment, 1m from shore	ERP016312	ERR1777335	Symbiotic bacteria associated with a bobtail squid reproductive system are detectable in the environment, and stable in the host and developing eggs	Illumina MiSeq	54237	21.4333	-157.792	23.609	2482	7.81653	32.7281	saline	marine benthic biome	coastal	0.03
Hawaiian Maunalua Bay sediment, 1m from shore	ERP016312	ERR1777336	Symbiotic bacteria associated with a bobtail squid reproductive system are detectable in the environment, and stable in the host and developing eggs	Illumina MiSeq	54837	21.4333	-157.792	23.609	2482	7.81653	32.7281	saline	marine benthic biome	coastal	0.03
Hawaiian Maunalua Bay sediment, 1m from shore	ERP016312	ERR1777337	Symbiotic bacteria associated with a bobtail squid reproductive system are detectable in the environment, and stable in the host and developing eggs	Illumina MiSeq	65285	21.4333	-157.792	23.609	2482	7.81653	32.7281	saline	marine benthic biome	coastal	0.03
Hawaiian Maunalua Bay sediment, 250m from shore	ERP016312	ERR1777338	Symbiotic bacteria associated with a bobtail squid reproductive system are detectable in the environment, and stable in the host and developing eggs	Illumina MiSeq	60391	21.4333	-157.792	23.609	2482	7.81653	32.7281	saline	marine benthic biome	coastal	0.03
Hawaiian Maunalua Bay sediment, 250m from shore	ERP016312	ERR1777339	Symbiotic bacteria associated with a bobtail squid reproductive system are detectable in the environment, and stable in the host and developing eggs	Illumina MiSeq	49065	21.4333	-157.792	23.609	2482	7.81653	32.7281	saline	marine benthic biome	coastal	0.03
Hawaiian Maunalua Bay sediment, 250m from shore	ERP016312	ERR1777340	Symbiotic bacteria associated with a bobtail squid reproductive system are detectable in the environment, and stable in the host and developing eggs	Illumina MiSeq	39492	21.4333	-157.792	23.609	2482	7.81653	32.7281	saline	marine benthic biome	coastal	0.03
Hawaiian Maunalua Bay sediment, 1m from shore	ERP016312	ERR1777341	Symbiotic bacteria associated with a bobtail squid reproductive system are detectable in the environment, and stable in the host and developing eggs	Illumina MiSeq	39807	21.4333	-157.792	23.609	2482	7.81653	32.7281	saline	marine benthic biome	coastal	0.03
Hawaiian Maunalua Bay sediment, 1m from shore	ERP016312	ERR1777342	Symbiotic bacteria associated with a bobtail squid reproductive system are detectable in the environment, and stable in the host and developing eggs	Illumina MiSeq	19507	21.4333	-157.792	23.609	2482	7.81653	32.7281	saline	marine benthic biome	coastal	0.03
Hawaiian Maunalua Bay sediment, 1m from shore	ERP016312	ERR1777343	Symbiotic bacteria associated with a bobtail squid reproductive system are detectable in the environment, and stable in the host and developing eggs	Illumina MiSeq	19755	21.4333	-157.792	23.609	2482	7.81653	32.7281	saline	marine benthic biome	coastal	0.03
Hawaiian Maunalua Bay sediment, 100m from shore	ERP016312	ERR1777344	Symbiotic bacteria associated with a bobtail squid reproductive system are detectable in the environment, and stable in the host and developing eggs	Illumina MiSeq	23366	21.4333	-157.792	23.609	2482	7.81653	32.7281	saline	marine benthic biome	coastal	0.03
Hawaiian Maunalua Bay sediment, 100m from shore	ERP016312	ERR1777345	Symbiotic bacteria associated with a bobtail squid reproductive system are detectable in the environment, and stable in the host and developing eggs	Illumina MiSeq	30147	21.4333	-157.792	23.609	2482	7.81653	32.7281	saline	marine benthic biome	coastal	0.03
Hawaiian Maunalua Bay sediment, 400-500m from shore	ERP016312	ERR1777346	Symbiotic bacteria associated with a bobtail squid reproductive system are detectable in the environment, and stable in the host and developing eggs	Illumina MiSeq	36504	21.4333	-157.792	23.609	2482	7.81653	32.7281	saline	marine benthic biome	coastal	0.03
TVG4 bacteria	SRP062532	SRR2231135	Bacterial and archaeal communities in the deep-sea sediments of inactive hydrothermal vents in the Southwest India Ridge	Illumina MiSeq	48091	-37.6251	50.9277	NA	NA	NA	NA	saline	marine benthic biome	marine	2086
TVG11 bacteria	SRP062532	SRR2231136	Bacterial and archaeal communities in the deep-sea sediments of inactive hydrothermal vents in the Southwest India Ridge	Illumina MiSeq	35545	-37.6174	50.9643	NA	NA	NA	NA	saline	marine benthic biome	marine	1985
CKL	SRP056907	SRR1955331	Salinity shapes microbial diversity and community structure in surface sediments of the Qinghai-Tibetan Lakes	Illumina MiSeq	133288	36.75	99.08	1.02924	223	13.6948	99.5288	saline	salt water lake	salt-water lake	0.05	7.8	324.8
DBXL	SRP056907	SRR1955332	Salinity shapes microbial diversity and community structure in surface sediments of the Qinghai-Tibetan Lakes	Illumina MiSeq	122804	37.48	95.4367	1.81857	75	14.2681	104.405	saline	salt water lake	salt-water lake	0.05	7	307.2
EHL	SRP056907	SRR1955333	Salinity shapes microbial diversity and community structure in surface sediments of the Qinghai-Tibetan Lakes	Illumina MiSeq	108596	36.5683	100.738	0.330031	408	12.6324	101.353	non-saline	salt water lake	salt-water lake	0.05	9.4	0.7
GHL1	SRP056907	SRR1955334	Salinity shapes microbial diversity and community structure in surface sediments of the Qinghai-Tibetan Lakes	Illumina MiSeq	103313	36.9683	100.598	0.282552	404	12.5879	100.743	saline	salt water lake	salt-water lake	0.05	8.9	30.6
GHL2	SRP056907	SRR1955335	Salinity shapes microbial diversity and community structure in surface sediments of the Qinghai-Tibetan Lakes	Illumina MiSeq	93919	37.13	97.7817	3.37056	177	13.9854	95.2621	saline	salt water lake	salt-water lake	0.05	8.4	83.6
KLKL	SRP056907	SRR1955336	Salinity shapes microbial diversity and community structure in surface sediments of the Qinghai-Tibetan Lakes	Illumina MiSeq	87489	37.3117	96.9017	3.70265	116	13.674	90.1289	non-saline	salt water lake	salt-water lake	0.05	8.8	0.6
QHL	SRP056907	SRR1955337	Salinity shapes microbial diversity and community structure in surface sediments of the Qinghai-Tibetan Lakes	Illumina MiSeq	110174	36.6333	100.115	-0.703448	359	12.325	103.701	saline	salt water lake	salt-water lake	0.05	9.1	12.9
XCDL	SRP056907	SRR1955438	Salinity shapes microbial diversity and community structure in surface sediments of the Qinghai-Tibetan Lakes	Illumina MiSeq	87837	37.48	95.4367	1.81857	75	14.2681	104.405	saline	salt water lake	salt-water lake	0.05	8.4	159.6
E1	SRP057803	SRR2002374	Microbial Community Composition and Extracellular Enzyme Activities Associated with Juncus roemerianus and Spartina alterniflora Vegetated Sediments in Louisiana Saltmarshes	Illumina MiSeq	290113	29.2833	-90.8833	20.7054	1565	7.90627	27.6452	saline	Saltmarshes	coastal	0.1	7.3	1.4
E2	SRP057803	SRR2002375	Microbial Community Composition and Extracellular Enzyme Activities Associated with Juncus roemerianus and Spartina alterniflora Vegetated Sediments in Louisiana Saltmarshes	Illumina MiSeq	251573	29.2833	-90.8833	20.7054	1565	7.90627	27.6452	saline	Saltmarshes	coastal	0.1	7.3	1.4
E3	SRP057803	SRR2002406	Microbial Community Composition and Extracellular Enzyme Activities Associated with Juncus roemerianus and Spartina alterniflora Vegetated Sediments in Louisiana Saltmarshes	Illumina MiSeq	317502	29.2833	-90.8833	20.7054	1565	7.90627	27.6452	saline	Saltmarshes	coastal	0.1	7.3	1.4
E4	SRP057803	SRR2002407	Microbial Community Composition and Extracellular Enzyme Activities Associated with Juncus roemerianus and Spartina alterniflora Vegetated Sediments in Louisiana Saltmarshes	Illumina MiSeq	269144	29.2833	-90.8833	20.7054	1565	7.90627	27.6452	saline	Saltmarshes	coastal	0.1	7.3	1.4
J1	SRP057803	SRR2002408	Microbial Community Composition and Extracellular Enzyme Activities Associated with Juncus roemerianus and Spartina alterniflora Vegetated Sediments in Louisiana Saltmarshes	Illumina MiSeq	312577	29.2833	-90.8833	20.7054	1565	7.90627	27.6452	saline	Saltmarshes	coastal	0.1	7.3	1.4
J2	SRP057803	SRR2002409	Microbial Community Composition and Extracellular Enzyme Activities Associated with Juncus roemerianus and Spartina alterniflora Vegetated Sediments in Louisiana Saltmarshes	Illumina MiSeq	253878	29.2833	-90.8833	20.7054	1565	7.90627	27.6452	saline	Saltmarshes	coastal	0.1	7.3	1.4
J3	SRP057803	SRR2002410	Microbial Community Composition and Extracellular Enzyme Activities Associated with Juncus roemerianus and Spartina alterniflora Vegetated Sediments in Louisiana Saltmarshes	Illumina MiSeq	154004	29.2833	-90.8833	20.7054	1565	7.90627	27.6452	saline	Saltmarshes	coastal	0.1	7.3	1.4
J4	SRP057803	SRR2002411	Microbial Community Composition and Extracellular Enzyme Activities Associated with Juncus roemerianus and Spartina alterniflora Vegetated Sediments in Louisiana Saltmarshes	Illumina MiSeq	187860	29.2833	-90.8833	20.7054	1565	7.90627	27.6452	saline	Saltmarshes	coastal	0.1	7.3	1.4
S1	SRP057803	SRR2002417	Microbial Community Composition and Extracellular Enzyme Activities Associated with Juncus roemerianus and Spartina alterniflora Vegetated Sediments in Louisiana Saltmarshes	Illumina MiSeq	207179	29.2833	-90.8833	20.7054	1565	7.90627	27.6452	saline	Saltmarshes	coastal	0.1	7.3	1.4
S2	SRP057803	SRR2002421	Microbial Community Composition and Extracellular Enzyme Activities Associated with Juncus roemerianus and Spartina alterniflora Vegetated Sediments in Louisiana Saltmarshes	Illumina MiSeq	297393	29.2833	-90.8833	20.7054	1565	7.90627	27.6452	saline	Saltmarshes	coastal	0.1	7.3	1.4
S3	SRP057803	SRR2002422	Microbial Community Composition and Extracellular Enzyme Activities Associated with Juncus roemerianus and Spartina alterniflora Vegetated Sediments in Louisiana Saltmarshes	Illumina MiSeq	269550	29.2833	-90.8833	20.7054	1565	7.90627	27.6452	saline	Saltmarshes	coastal	0.1	7.3	1.4
S4	SRP057803	SRR2002423	Microbial Community Composition and Extracellular Enzyme Activities Associated with Juncus roemerianus and Spartina alterniflora Vegetated Sediments in Louisiana Saltmarshes	Illumina MiSeq	241318	29.2833	-90.8833	20.7054	1565	7.90627	27.6452	saline	Saltmarshes	coastal	0.1	7.3	1.4
Appapa sediment sample 1	SRP069095	SRR3135380	Microbial communities in sediments of Lagos Lagoon, Nigeria: Elucidation of community structure and potential impacts of contamination by municipal and industrial wastes	Illumina MiSeq	43816	6.5	3.5	26.9217	1600	7.3462	68.1319	saline	lagoon	coastal	0.1	7.2
Appapa sediment sample 2	SRP069095	SRR3135381	Microbial communities in sediments of Lagos Lagoon, Nigeria: Elucidation of community structure and potential impacts of contamination by municipal and industrial wastes	Illumina MiSeq	35048	6.5	3.5	26.9217	1600	7.3462	68.1319	saline	lagoon	coastal	0.1	7.2
Appapa sediment sample 3	SRP069095	SRR3135382	Microbial communities in sediments of Lagos Lagoon, Nigeria: Elucidation of community structure and potential impacts of contamination by municipal and industrial wastes	Illumina MiSeq	33859	6.5	3.5	26.9217	1600	7.3462	68.1319	saline	lagoon	coastal	0.1	7.2
Offin sediment sample 1	SRP069095	SRR3135383	Microbial communities in sediments of Lagos Lagoon, Nigeria: Elucidation of community structure and potential impacts of contamination by municipal and industrial wastes	Illumina MiSeq	39485	6.5	3.5	26.9217	1600	7.3462	68.1319	saline	lagoon	coastal	0.1	8.4
Offin sediment sample 2	SRP069095	SRR3135384	Microbial communities in sediments of Lagos Lagoon, Nigeria: Elucidation of community structure and potential impacts of contamination by municipal and industrial wastes	Illumina MiSeq	40583	6.5	3.5	26.9217	1600	7.3462	68.1319	saline	lagoon	coastal	0.1	8.4
Offin sediment sample 3	SRP069095	SRR3135385	Microbial communities in sediments of Lagos Lagoon, Nigeria: Elucidation of community structure and potential impacts of contamination by municipal and industrial wastes	Illumina MiSeq	43921	6.5	3.5	26.9217	1600	7.3462	68.1319	saline	lagoon	coastal	0.1	8.4
Eledu sediment sample 1	SRP069095	SRR3135386	Microbial communities in sediments of Lagos Lagoon, Nigeria: Elucidation of community structure and potential impacts of contamination by municipal and industrial wastes	Illumina MiSeq	37055	6.5	3.5	26.9217	1600	7.3462	68.1319	saline	lagoon	coastal	0.1	7.8
Eledu sediment sample 2	SRP069095	SRR3135387	Microbial communities in sediments of Lagos Lagoon, Nigeria: Elucidation of community structure and potential impacts of contamination by municipal and industrial wastes	Illumina MiSeq	35917	6.5	3.5	26.9217	1600	7.3462	68.1319	saline	lagoon	coastal	0.1	7.8
Eledu sediment sample 3	SRP069095	SRR3135388	Microbial communities in sediments of Lagos Lagoon, Nigeria: Elucidation of community structure and potential impacts of contamination by municipal and industrial wastes	Illumina MiSeq	36246	6.5	3.5	26.9217	1600	7.3462	68.1319	saline	lagoon	coastal	0.1	7.8
Zimeiquan sediment(-1m)	SRP059839	SRR2076733	Microbial communities and arsenic biogeochemistry at the outflow of an alkaline sulfide-rich hot spring	Illumina MiSeq	21469	24.951	98.4361	18.0035	1528	10.2092	86.3305	non-saline	hot spring	hot spring	0.1	8.09		0.13216		0
Zimeiquan sediment(0m)	SRP059839	SRR2076734	Microbial communities and arsenic biogeochemistry at the outflow of an alkaline sulfide-rich hot spring	Illumina MiSeq	28072	24.951	98.4361	18.0035	1528	10.2092	86.3305	non-saline	hot spring	hot spring	0.1	8.12		0.14		0
Zimeiquan sediment(4m)	SRP059839	SRR2076735	Microbial communities and arsenic biogeochemistry at the outflow of an alkaline sulfide-rich hot spring	Illumina MiSeq	22878	24.951	98.4361	18.0035	1528	10.2092	86.3305	non-saline	hot spring	hot spring	0.1	8.46		0.04662		0
Zimeiquan sediment(8m)	SRP059839	SRR2076736	Microbial communities and arsenic biogeochemistry at the outflow of an alkaline sulfide-rich hot spring	Illumina MiSeq	19622	24.951	98.4361	18.0035	1528	10.2092	86.3305	non-saline	hot spring	hot spring	0.1	8.51		0.01554		0.09114
Zimeiquan sediment(12m)	SRP059839	SRR2076737	Microbial communities and arsenic biogeochemistry at the outflow of an alkaline sulfide-rich hot spring	Illumina MiSeq	17281	24.951	98.4361	18.0035	1528	10.2092	86.3305	non-saline	hot spring	hot spring	0.1	8.87		0		0
TC074S(-2m)	SRP056673	SRR1946576	Microbial community structure and arsenic biogeochemistry in an acid vapor-formed spring in Tengchong geothermal area, China	Illumina MiSeq	14613	24.9511	98.4361	18.0035	1528	10.2092	86.3305	non-saline	hot spring	hot spring	0.1	3.58		3
TC075S(-1m)	SRP056673	SRR1946583	Microbial community structure and arsenic biogeochemistry in an acid vapor-formed spring in Tengchong geothermal area, China	Illumina MiSeq	14546	24.9511	98.4361	18.0035	1528	10.2092	86.3305	non-saline	hot spring	hot spring	0.1	4.33		3.3
TC076S(0m)	SRP056673	SRR1946584	Microbial community structure and arsenic biogeochemistry in an acid vapor-formed spring in Tengchong geothermal area, China	Illumina MiSeq	40373	24.9511	98.4361	18.0035	1528	10.2092	86.3305	non-saline	hot spring	hot spring	0.1	3.89		3.1
TC077S(3m)	SRP056673	SRR1946585	Microbial community structure and arsenic biogeochemistry in an acid vapor-formed spring in Tengchong geothermal area, China	Illumina MiSeq	15838	24.9511	98.4361	18.0035	1528	10.2092	86.3305	non-saline	hot spring	hot spring	0.1	3.64		3		0.24
TC078S(6m)	SRP056673	SRR1946586	Microbial community structure and arsenic biogeochemistry in an acid vapor-formed spring in Tengchong geothermal area, China	Illumina MiSeq	36846	24.9511	98.4361	18.0035	1528	10.2092	86.3305	non-saline	hot spring	hot spring	0.1	3.69		3.4
TC079S(9m)	SRP056673	SRR1946587	Microbial community structure and arsenic biogeochemistry in an acid vapor-formed spring in Tengchong geothermal area, China	Illumina MiSeq	13351	24.9511	98.4361	18.0035	1528	10.2092	86.3305	non-saline	hot spring	hot spring	0.1	3.69		3.4		0.38
BL1	SRP048948	SRR1613310	Distribution of sediment bacterial and archaeal communities in plateau freshwater lakes	Illumina MiSeq	68072	24.1336	103.986	14.4541	1116	8.04133	83.4646	non-saline	freshwater lake biome	freshwater lake	0.05
CB1	SRP048948	SRR1656839	Distribution of sediment bacterial and archaeal communities in plateau freshwater lakes	Illumina MiSeq	28284	26.1601	99.9419	11.6596	867	9.84642	61.4545	non-saline	freshwater lake biome	freshwater lake	0.05
CH1	SRP048948	SRR1656840	Distribution of sediment bacterial and archaeal communities in plateau freshwater lakes	Illumina MiSeq	20730	24.7137	103.423	14.8339	953	8.8609	82.2974	non-saline	freshwater lake biome	freshwater lake	0.05
CQ1	SRP048948	SRR1656841	Distribution of sediment bacterial and archaeal communities in plateau freshwater lakes	Illumina MiSeq	29963	23.4325	103.371	16.9787	1186	8.51706	87.3254	non-saline	freshwater lake biome	freshwater lake	0.05
CS1	SRP048948	SRR1656842	Distribution of sediment bacterial and archaeal communities in plateau freshwater lakes	Illumina MiSeq	20085	26.5959	100.185	12.0799	813	10.4129	63.5268	non-saline	freshwater lake biome	freshwater lake	0.05
HX1	SRP048948	SRR1656844	Distribution of sediment bacterial and archaeal communities in plateau freshwater lakes	Illumina MiSeq	22846	26.2783	99.9667	12.5027	861	10.4879	59.8276	non-saline	freshwater lake biome	freshwater lake	0.05
JH1	SRP048948	SRR1656845	Distribution of sediment bacterial and archaeal communities in plateau freshwater lakes	Illumina MiSeq	41849	26.4849	99.9329	12.3507	852	10.4903	59.6002	non-saline	freshwater lake biome	freshwater lake	0.05
LS1	SRP048948	SRR1656846	Distribution of sediment bacterial and archaeal communities in plateau freshwater lakes	Illumina MiSeq	30203	28.6783	100.133	-1.37333	670	12.5676	88.0336	non-saline	freshwater lake biome	freshwater lake	0.05
PZ1	SRP048948	SRR1656847	Distribution of sediment bacterial and archaeal communities in plateau freshwater lakes	Illumina MiSeq	51760	24.142	104.116	15.6965	1108	8.1824	82.4884	non-saline	freshwater lake biome	freshwater lake	0.05
QS1	SRP048948	SRR1656848	Distribution of sediment bacterial and archaeal communities in plateau freshwater lakes	Illumina MiSeq	42828	25.5955	103.112	12.496	926	8.82008	85.5202	non-saline	freshwater lake biome	freshwater lake	0.05
SJ1	SRP048948	SRR1656849	Distribution of sediment bacterial and archaeal communities in plateau freshwater lakes	Illumina MiSeq	51504	23.578	103.303	18.3575	1036	8.91175	89.1424	non-saline	freshwater lake biome	freshwater lake	0.05
TC1	SRP048948	SRR1656850	Distribution of sediment bacterial and archaeal communities in plateau freshwater lakes	Illumina MiSeq	64561	25.8669	99.2799	12.6603	1025	9.40088	61.7126	non-saline	freshwater lake biome	freshwater lake	0.05
XH1	SRP048948	SRR1656851	Distribution of sediment bacterial and archaeal communities in plateau freshwater lakes	Illumina MiSeq	71146	26.0148	100.037	13.2494	837	10.8733	62.5	non-saline	freshwater lake biome	freshwater lake	0.05
S01.0t4.1A	SRP047389	SRR1583209	Microbial community composition and diversity in Caspian Sea sediments	Illumina MiSeq	19971	39.745	50.48	14.1192	314	5.12496	52.0767	saline	marine benthic biome	marine	600	7.8	11.4
S01.0t4.1B	SRP047389	SRR1583210	Microbial community composition and diversity in Caspian Sea sediments	Illumina MiSeq	368053	39.745	50.48	14.1192	314	5.12496	52.0767	saline	marine benthic biome	marine	600	7.8	11.4
S01.0t4.1C	SRP047389	SRR1583211	Microbial community composition and diversity in Caspian Sea sediments	Illumina MiSeq	235	39.745	50.48	14.1192	314	5.12496	52.0767	saline	marine benthic biome	marine	600	7.8	11.4
S01.4t8.2A	SRP047389	SRR1583212	Microbial community composition and diversity in Caspian Sea sediments	Illumina MiSeq	10412	39.745	50.48	14.1192	314	5.12496	52.0767	saline	marine benthic biome	marine	600	7.8	11.4
S01.4t8.2B	SRP047389	SRR1583213	Microbial community composition and diversity in Caspian Sea sediments	Illumina MiSeq	350073	39.745	50.48	14.1192	314	5.12496	52.0767	saline	marine benthic biome	marine	600	7.8	11.4
S01.4t8.2C	SRP047389	SRR1583214	Microbial community composition and diversity in Caspian Sea sediments	Illumina MiSeq	453666	39.745	50.48	14.1192	314	5.12496	52.0767	saline	marine benthic biome	marine	600	7.8	11.4
S02.0t4.3A	SRP047389	SRR1583215	Microbial community composition and diversity in Caspian Sea sediments	Illumina MiSeq	997811	39.99	51.5	14.4377	238	5.33662	50.7916	saline	marine benthic biome	marine	205	8	11.3
S02.0t4.3B	SRP047389	SRR1583216	Microbial community composition and diversity in Caspian Sea sediments	Illumina MiSeq	648109	39.99	51.5	14.4377	238	5.33662	50.7916	saline	marine benthic biome	marine	205	8	11.3
S02.0t4.3C	SRP047389	SRR1583217	Microbial community composition and diversity in Caspian Sea sediments	Illumina MiSeq	54537	39.99	51.5	14.4377	238	5.33662	50.7916	saline	marine benthic biome	marine	205	8	11.3
S02.4t8.4A	SRP047389	SRR1583218	Microbial community composition and diversity in Caspian Sea sediments	Illumina MiSeq	356023	39.99	51.5	14.4377	238	5.33662	50.7916	saline	marine benthic biome	marine	205	8	11.3
S02.4t8.4B	SRP047389	SRR1583219	Microbial community composition and diversity in Caspian Sea sediments	Illumina MiSeq	414019	39.99	51.5	14.4377	238	5.33662	50.7916	saline	marine benthic biome	marine	205	8	11.3
S02.4t8.4C	SRP047389	SRR1583220	Microbial community composition and diversity in Caspian Sea sediments	Illumina MiSeq	95414	39.99	51.5	14.4377	238	5.33662	50.7916	saline	marine benthic biome	marine	205	8	11.3
S02.8t12.5A	SRP047389	SRR1583221	Microbial community composition and diversity in Caspian Sea sediments	Illumina MiSeq	4361	39.99	51.5	14.4377	238	5.33662	50.7916	saline	marine benthic biome	marine	205	8	11.3
S02.8t12.5B	SRP047389	SRR1583222	Microbial community composition and diversity in Caspian Sea sediments	Illumina MiSeq	104779	39.99	51.5	14.4377	238	5.33662	50.7916	saline	marine benthic biome	marine	205	8	11.3
S02.8t12.5C	SRP047389	SRR1583223	Microbial community composition and diversity in Caspian Sea sediments	Illumina MiSeq	367560	39.99	51.5	14.4377	238	5.33662	50.7916	saline	marine benthic biome	marine	205	8	11.3
S02.12t16.6A	SRP047389	SRR1583224	Microbial community composition and diversity in Caspian Sea sediments	Illumina MiSeq	184264	39.99	51.5	14.4377	238	5.33662	50.7916	saline	marine benthic biome	marine	205	8	11.3
S02.12t16.6B	SRP047389	SRR1583225	Microbial community composition and diversity in Caspian Sea sediments	Illumina MiSeq	288184	39.99	51.5	14.4377	238	5.33662	50.7916	saline	marine benthic biome	marine	205	8	11.3
S02.12t16.6C	SRP047389	SRR1583226	Microbial community composition and diversity in Caspian Sea sediments	Illumina MiSeq	250981	39.99	51.5	14.4377	238	5.33662	50.7916	saline	marine benthic biome	marine	205	8	11.3
S02.16t20.7A	SRP047389	SRR1583227	Microbial community composition and diversity in Caspian Sea sediments	Illumina MiSeq	91606	39.99	51.5	14.4377	238	5.33662	50.7916	saline	marine benthic biome	marine	205	8	11.3
S02.16t20.7B	SRP047389	SRR1583228	Microbial community composition and diversity in Caspian Sea sediments	Illumina MiSeq	103513	39.99	51.5	14.4377	238	5.33662	50.7916	saline	marine benthic biome	marine	205	8	11.3
S02.16t20.7C	SRP047389	SRR1583229	Microbial community composition and diversity in Caspian Sea sediments	Illumina MiSeq	84	39.99	51.5	14.4377	238	5.33662	50.7916	saline	marine benthic biome	marine	205	8	11.3
S02.20t24.8A	SRP047389	SRR1583230	Microbial community composition and diversity in Caspian Sea sediments	Illumina MiSeq	123881	39.99	51.5	14.4377	238	5.33662	50.7916	saline	marine benthic biome	marine	205	8	11.3
S02.20t24.8B	SRP047389	SRR1583231	Microbial community composition and diversity in Caspian Sea sediments	Illumina MiSeq	101576	39.99	51.5	14.4377	238	5.33662	50.7916	saline	marine benthic biome	marine	205	8	11.3
S02.20t24.8C	SRP047389	SRR1583232	Microbial community composition and diversity in Caspian Sea sediments	Illumina MiSeq	61086	39.99	51.5	14.4377	238	5.33662	50.7916	saline	marine benthic biome	marine	205	8	11.3
S02.24t28.9A	SRP047389	SRR1583233	Microbial community composition and diversity in Caspian Sea sediments	Illumina MiSeq	31257	39.99	51.5	14.4377	238	5.33662	50.7916	saline	marine benthic biome	marine	205	8	11.3
S02.24t28.9B	SRP047389	SRR1583234	Microbial community composition and diversity in Caspian Sea sediments	Illumina MiSeq	26196	39.99	51.5	14.4377	238	5.33662	50.7916	saline	marine benthic biome	marine	205	8	11.3
S02.24t28.9C	SRP047389	SRR1583235	Microbial community composition and diversity in Caspian Sea sediments	Illumina MiSeq	35664	39.99	51.5	14.4377	238	5.33662	50.7916	saline	marine benthic biome	marine	205	8	11.3
S02.28t32.10A	SRP047389	SRR1583236	Microbial community composition and diversity in Caspian Sea sediments	Illumina MiSeq	54813	39.99	51.5	14.4377	238	5.33662	50.7916	saline	marine benthic biome	marine	205	8	11.3
S02.28t32.10B	SRP047389	SRR1583237	Microbial community composition and diversity in Caspian Sea sediments	Illumina MiSeq	23541	39.99	51.5	14.4377	238	5.33662	50.7916	saline	marine benthic biome	marine	205	8	11.3
S02.28t32.10C	SRP047389	SRR1583238	Microbial community composition and diversity in Caspian Sea sediments	Illumina MiSeq	24845	39.99	51.5	14.4377	238	5.33662	50.7916	saline	marine benthic biome	marine	205	8	11.3
S02.32t35.11A	SRP047389	SRR1583239	Microbial community composition and diversity in Caspian Sea sediments	Illumina MiSeq	44147	39.99	51.5	14.4377	238	5.33662	50.7916	saline	marine benthic biome	marine	205	8	11.3
S02.32t35.11B	SRP047389	SRR1583240	Microbial community composition and diversity in Caspian Sea sediments	Illumina MiSeq	745	39.99	51.5	14.4377	238	5.33662	50.7916	saline	marine benthic biome	marine	205	8	11.3
S02.32t35.11C	SRP047389	SRR1583241	Microbial community composition and diversity in Caspian Sea sediments	Illumina MiSeq	68149	39.99	51.5	14.4377	238	5.33662	50.7916	saline	marine benthic biome	marine	205	8	11.3
S03.0t4.12A	SRP047389	SRR1583242	Microbial community composition and diversity in Caspian Sea sediments	Illumina MiSeq	7308	40.04	51.347	14.3143	229	5.22017	50.7101	saline	marine benthic biome	marine	141	8.1	11.3
S03.0t4.12B	SRP047389	SRR1583243	Microbial community composition and diversity in Caspian Sea sediments	Illumina MiSeq	17117	40.04	51.347	14.3143	229	5.22017	50.7101	saline	marine benthic biome	marine	141	8.1	11.3
S03.0t4.12C	SRP047389	SRR1583244	Microbial community composition and diversity in Caspian Sea sediments	Illumina MiSeq	14518	40.04	51.347	14.3143	229	5.22017	50.7101	saline	marine benthic biome	marine	141	8.1	11.3
S03.4t8.13A	SRP047389	SRR1583245	Microbial community composition and diversity in Caspian Sea sediments	Illumina MiSeq	100029	40.04	51.347	14.3143	229	5.22017	50.7101	saline	marine benthic biome	marine	141	8.1	11.3
S03.4t8.13B	SRP047389	SRR1583246	Microbial community composition and diversity in Caspian Sea sediments	Illumina MiSeq	97926	40.04	51.347	14.3143	229	5.22017	50.7101	saline	marine benthic biome	marine	141	8.1	11.3
S03.4t8.13C	SRP047389	SRR1583247	Microbial community composition and diversity in Caspian Sea sediments	Illumina MiSeq	62635	40.04	51.347	14.3143	229	5.22017	50.7101	saline	marine benthic biome	marine	141	8.1	11.3
S03.8t12.14A	SRP047389	SRR1583248	Microbial community composition and diversity in Caspian Sea sediments	Illumina MiSeq	124922	40.04	51.347	14.3143	229	5.22017	50.7101	saline	marine benthic biome	marine	141	8.1	11.3
S03.8t12.14B	SRP047389	SRR1583249	Microbial community composition and diversity in Caspian Sea sediments	Illumina MiSeq	34601	40.04	51.347	14.3143	229	5.22017	50.7101	saline	marine benthic biome	marine	141	8.1	11.3
1197.SD.20100916.GY01.FFC1.BC.001	ERP016581	ERR1545572	Metagenomics reveals sediment microbial community response to Deepwater Horizon oil spill	Illumina HiSeq 2000	168255	28.0594	-90.2482	NA	NA	NA	NA	saline	marine benthic biome	marine	199			3.094		3.094
1197.SD.20100919.GY.FFC4.BC.011	ERP016581	ERR1545573	Metagenomics reveals sediment microbial community response to Deepwater Horizon oil spill	Illumina HiSeq 2000	156484	27.4604	-89.7795	NA	NA	NA	NA	saline	marine benthic biome	marine	198.6			0.896		4.998
1197.SD.20100919.GY.FFC4.BC.011.a	ERP016581	ERR1545574	Metagenomics reveals sediment microbial community response to Deepwater Horizon oil spill	Illumina HiSeq 2000	194436	27.4604	-89.7795	NA	NA	NA	NA	saline	marine benthic biome	marine	198.6			0.896		4.998
1197.SD.20100920.GY.FFMT6.BC.015	ERP016581	ERR1545575	Metagenomics reveals sediment microbial community response to Deepwater Horizon oil spill	Illumina HiSeq 2000	290840	26.9997	-87.9967	NA	NA	NA	NA	saline	marine benthic biome	coastal	0			1.078		2.142
1197.SD.20100920.GY.FFMT6.BC.015.a	ERP016581	ERR1545576	Metagenomics reveals sediment microbial community response to Deepwater Horizon oil spill	Illumina HiSeq 2000	1	26.9997	-87.9967	NA	NA	NA	NA	saline	marine benthic biome	coastal	0			1.078		2.142
1197.SE.20100920.GY.FFMT5.BC.019	ERP016581	ERR1545577	Metagenomics reveals sediment microbial community response to Deepwater Horizon oil spill	Illumina HiSeq 2000	224444	27.4604	-89.7795	NA	NA	NA	NA	saline	marine benthic biome	coastal	0			0		0
1197.SE.20100921.GY.FFMT3.BC.027	ERP016581	ERR1545578	Metagenomics reveals sediment microbial community response to Deepwater Horizon oil spill	Illumina HiSeq 2000	234219	28.2187	-89.4917	NA	NA	NA	NA	saline	marine benthic biome	marine	1002			6.3		3.052
1197.SE.20100921.GY.FFMT4.BC.023	ERP016581	ERR1545579	Metagenomics reveals sediment microbial community response to Deepwater Horizon oil spill	Illumina HiSeq 2000	237850	27.8283	-89.1648	NA	NA	NA	NA	saline	marine benthic biome	marine	1405			3.444		2.786
1197.SE.20100922.GY.LBNL3.BC.031	ERP016581	ERR1545580	Metagenomics reveals sediment microbial community response to Deepwater Horizon oil spill	Illumina HiSeq 2000	255411	28.7052	-88.4017	NA	NA	NA	NA	saline	marine benthic biome	coastal	5.13			1.974		4.942
1197.SE.20100922.GY.LBNL3.BC.031.a	ERP016581	ERR1545581	Metagenomics reveals sediment microbial community response to Deepwater Horizon oil spill	Illumina HiSeq 2000	252464	28.7052	-88.4017	NA	NA	NA	NA	saline	marine benthic biome	coastal	5.13			1.974		4.942
1197.SE.20100926.GY.NF.010.BC.053	ERP016581	ERR1545582	Metagenomics reveals sediment microbial community response to Deepwater Horizon oil spill	Illumina HiSeq 2000	165390	28.7572	-88.3887	NA	NA	NA	NA	saline	marine benthic biome	marine	1439			41.664		1.022
1197.SE.20100926.GY.NF.010.BC.053.a	ERP016581	ERR1545583	Metagenomics reveals sediment microbial community response to Deepwater Horizon oil spill	Illumina HiSeq 2000	239000	28.7572	-88.3887	NA	NA	NA	NA	saline	marine benthic biome	marine	1439			41.664		1.022
1197.SE.20100926.GY.NF.011.BC.057	ERP016581	ERR1545584	Metagenomics reveals sediment microbial community response to Deepwater Horizon oil spill	Illumina HiSeq 2000	273293	28.7653	-88.3669	NA	NA	NA	NA	saline	marine benthic biome	marine	1449			61.642		10.458
1197.SE.20100926.GY.NF.011.BC.057.a	ERP016581	ERR1545585	Metagenomics reveals sediment microbial community response to Deepwater Horizon oil spill	Illumina HiSeq 2000	269893	28.7653	-88.3669	NA	NA	NA	NA	saline	marine benthic biome	marine	1449			61.642		10.458
1197.SE.20100926.GY.NF.012.BC.058	ERP016581	ERR1545586	Metagenomics reveals sediment microbial community response to Deepwater Horizon oil spill	Illumina HiSeq 2000	234075	28.7579	-88.3445	NA	NA	NA	NA	saline	marine benthic biome	marine	1520			26.894		6.356
1197.SE.20100926.GY.NF.012.BC.058.a	ERP016581	ERR1545587	Metagenomics reveals sediment microbial community response to Deepwater Horizon oil spill	Illumina HiSeq 2000	260307	28.7579	-88.3445	NA	NA	NA	NA	saline	marine benthic biome	marine	1520			26.894		6.356
1197.SE.20100927.GY.ALTNF015.BC.070	ERP016581	ERR1545588	Metagenomics reveals sediment microbial community response to Deepwater Horizon oil spill	Illumina HiSeq 2000	325914	28.7099	-88.3664	NA	NA	NA	NA	saline	marine benthic biome	marine	1607			4.69		1.428
1197.SE.20100927.GY.ALTNF015.BC.070.a	ERP016581	ERR1545589	Metagenomics reveals sediment microbial community response to Deepwater Horizon oil spill	Illumina HiSeq 2000	283098	28.7099	-88.3664	NA	NA	NA	NA	saline	marine benthic biome	marine	1607			4.69		1.428
1197.SE.20100927.GY.LBNL17.BC.074	ERP016581	ERR1545590	Metagenomics reveals sediment microbial community response to Deepwater Horizon oil spill	Illumina HiSeq 2000	200026	28.6968	-88.3849	NA	NA	NA	NA	saline	marine benthic biome	marine	1595			15.274		7.182
1197.SE.20100927.GY.LBNL17.BC.074.a	ERP016581	ERR1545591	Metagenomics reveals sediment microbial community response to Deepwater Horizon oil spill	Illumina HiSeq 2000	317052	28.6968	-88.3849	NA	NA	NA	NA	saline	marine benthic biome	marine	1595			15.274		7.182
1197.SE.20100927.GY.NF013.BC.062	ERP016581	ERR1545592	Metagenomics reveals sediment microbial community response to Deepwater Horizon oil spill	Illumina HiSeq 2000	302455	28.7388	-88.3356	NA	NA	NA	NA	saline	marine benthic biome	marine	1567			6.916		1.078
1197.SE.20100927.GY.NF013.BC.062.a	ERP016581	ERR1545593	Metagenomics reveals sediment microbial community response to Deepwater Horizon oil spill	Illumina HiSeq 2000	322938	28.7388	-88.3356	NA	NA	NA	NA	saline	marine benthic biome	marine	1567			6.916		1.078
1197.SE.20100927.GY.NF014.BC.066	ERP016581	ERR1545594	Metagenomics reveals sediment microbial community response to Deepwater Horizon oil spill	Illumina HiSeq 2000	210868	28.7196	-88.3447	NA	NA	NA	NA	saline	marine benthic biome	marine	1579			6.664		2.226
1197.SE.20100927.GY.NF014.BC.066.a	ERP016581	ERR1545595	Metagenomics reveals sediment microbial community response to Deepwater Horizon oil spill	Illumina HiSeq 2000	257943	28.7196	-88.3447	NA	NA	NA	NA	saline	marine benthic biome	marine	1579			6.664		2.226
1197.SE.20100928.GY.LBNL05.BC.101	ERP016581	ERR1545596	Metagenomics reveals sediment microbial community response to Deepwater Horizon oil spill	Illumina HiSeq 2000	244766	28.6725	-88.4359	NA	NA	NA	NA	saline	marine benthic biome	marine	1350			29.47		23.142
1197.SE.20100928.GY.LBNL05.BC.101.a	ERP016581	ERR1545597	Metagenomics reveals sediment microbial community response to Deepwater Horizon oil spill	Illumina HiSeq 2000	157585	28.6725	-88.4359	NA	NA	NA	NA	saline	marine benthic biome	marine	1350			29.47		23.142
1197.SE.20100928.GY.NF.009.BC.097	ERP016581	ERR1545598	Metagenomics reveals sediment microbial community response to Deepwater Horizon oil spill	Illumina HiSeq 2000	262206	28.7133	-88.4014	NA	NA	NA	NA	saline	marine benthic biome	marine	1582			14.28		1.834
1197.SE.20100928.GY.NF.009.BC.097.a	ERP016581	ERR1545599	Metagenomics reveals sediment microbial community response to Deepwater Horizon oil spill	Illumina HiSeq 2000	258449	28.7133	-88.4014	NA	NA	NA	NA	saline	marine benthic biome	marine	1582			14.28		1.834
1197.SE.20100928.GY.NF008.BC.093	ERP016581	ERR1545600	Metagenomics reveals sediment microbial community response to Deepwater Horizon oil spill	Illumina HiSeq 2000	213156	28.72	-88.3884	NA	NA	NA	NA	saline	marine benthic biome	marine	1585			32.214		2.17
1197.SE.20100928.GY.NF008.BC.093.a	ERP016581	ERR1545601	Metagenomics reveals sediment microbial community response to Deepwater Horizon oil spill	Illumina HiSeq 2000	211050	28.72	-88.3884	NA	NA	NA	NA	saline	marine benthic biome	marine	1585			32.214		2.17
1197.SE.20101001.GY.ALTNF001.BC.139	ERP016581	ERR1545602	Metagenomics reveals sediment microbial community response to Deepwater Horizon oil spill	Illumina HiSeq 2000	249396	28.705	-88.3705	NA	NA	NA	NA	saline	marine benthic biome	marine	1543			35.014		16.856
1197.SE.20101001.GY.ALTNF001.BC.139.a	ERP016581	ERR1545603	Metagenomics reveals sediment microbial community response to Deepwater Horizon oil spill	Illumina HiSeq 2000	351410	28.705	-88.3705	NA	NA	NA	NA	saline	marine benthic biome	marine	1543			35.014		16.856
1197.SE.20101001.GY.LBNL1.BC.120	ERP016581	ERR1545604	Metagenomics reveals sediment microbial community response to Deepwater Horizon oil spill	Illumina HiSeq 2000	215545	28.705	-88.4926	NA	NA	NA	NA	saline	marine benthic biome	marine	1561			8.722		0.126
1197.SE.20101001.GY.LBNL1.BC.120.a	ERP016581	ERR1545605	Metagenomics reveals sediment microbial community response to Deepwater Horizon oil spill	Illumina HiSeq 2000	200698	28.705	-88.4926	NA	NA	NA	NA	saline	marine benthic biome	marine	1561			8.722		0.126
1197.SE.20101001.GY.NF006MOD.BC.143	ERP016581	ERR1545606	Metagenomics reveals sediment microbial community response to Deepwater Horizon oil spill	Illumina HiSeq 2000	350990	28.7451	-88.3591	NA	NA	NA	NA	saline	marine benthic biome	marine	1517			44.772		3.528
1197.SE.20101001.GY.NF006MOD.BC.143.a	ERP016581	ERR1545607	Metagenomics reveals sediment microbial community response to Deepwater Horizon oil spill	Illumina HiSeq 2000	341324	28.7451	-88.3591	NA	NA	NA	NA	saline	marine benthic biome	marine	1517			44.772		3.528
1197.SE.20101002.GY.FF005.BC.147	ERP016581	ERR1545608	Metagenomics reveals sediment microbial community response to Deepwater Horizon oil spill	Illumina HiSeq 2000	277063	28.8068	-88.5611	NA	NA	NA	NA	saline	marine benthic biome	marine	1003			11.396		10.668
1197.SE.20101002.GY.FF005.BC.147.a	ERP016581	ERR1545609	Metagenomics reveals sediment microbial community response to Deepwater Horizon oil spill	Illumina HiSeq 2000	330379	28.8068	-88.5611	NA	NA	NA	NA	saline	marine benthic biome	marine	1003			11.396		10.668
1197.SE.20101002.GY.FF010.BC.151	ERP016581	ERR1545610	Metagenomics reveals sediment microbial community response to Deepwater Horizon oil spill	Illumina HiSeq 2000	246347	28.6679	-88.43	NA	NA	NA	NA	saline	marine benthic biome	marine	1356			5.894		4.172
1197.SE.20101002.GY.FF010.BC.151.a	ERP016581	ERR1545611	Metagenomics reveals sediment microbial community response to Deepwater Horizon oil spill	Illumina HiSeq 2000	486796	28.6679	-88.43	NA	NA	NA	NA	saline	marine benthic biome	marine	1356			5.894		4.172
1197.SE.20101002.GY.LBNL7.BC.155	ERP016581	ERR1545612	Metagenomics reveals sediment microbial community response to Deepwater Horizon oil spill	Illumina HiSeq 2000	149941	28.6391	-88.4713	NA	NA	NA	NA	saline	marine benthic biome	marine	1545			51.926		3.878
1197.SE.20101002.GY.LBNL7.BC.155.a	ERP016581	ERR1545613	Metagenomics reveals sediment microbial community response to Deepwater Horizon oil spill	Illumina HiSeq 2000	200303	28.6391	-88.4713	NA	NA	NA	NA	saline	marine benthic biome	marine	1545			51.926		3.878
1197.SE.20101003.GY.FF004.BC.174	ERP016581	ERR1545614	Metagenomics reveals sediment microbial community response to Deepwater Horizon oil spill	Illumina HiSeq 2000	254549	28.8341	-88.65	NA	NA	NA	NA	saline	marine benthic biome	marine	838			6.104		1.484
1197.SE.20101008.GY.ALTFF012.BC.182	ERP016581	ERR1545615	Metagenomics reveals sediment microbial community response to Deepwater Horizon oil spill	Illumina HiSeq 2000	249403	28.2973	-88.6363	NA	NA	NA	NA	saline	marine benthic biome	marine	1575.51			7.182		1.414
1197.SE.20101008.GY.D015S.BC.178	ERP016581	ERR1545616	Metagenomics reveals sediment microbial community response to Deepwater Horizon oil spill	Illumina HiSeq 2000	181832	28.2938	-88.0435	NA	NA	NA	NA	saline	marine benthic biome	marine	1738.23			4.018		1.876
1197.SE.20101008.GY.FF011.BC.205	ERP016581	ERR1545617	Metagenomics reveals sediment microbial community response to Deepwater Horizon oil spill	Illumina HiSeq 2000	347802	28.511	-88.5299	NA	NA	NA	NA	saline	marine benthic biome	marine	1638.95			1.666		6.944
1197.SE.20101008.GY.LBNL11.BC.186	ERP016581	ERR1545618	Metagenomics reveals sediment microbial community response to Deepwater Horizon oil spill	Illumina HiSeq 2000	152136	28.3452	-88.7785	NA	NA	NA	NA	saline	marine benthic biome	marine	1437.72			17.64		3.178
1197.SE.20101008.GY.LBNL11.BC.186.a	ERP016581	ERR1545619	Metagenomics reveals sediment microbial community response to Deepwater Horizon oil spill	Illumina HiSeq 2000	256319	28.3452	-88.7785	NA	NA	NA	NA	saline	marine benthic biome	marine	1437.72			17.64		3.178
1197.SE.20101009.GY.ALTFF002.BC.225	ERP016581	ERR1545620	Metagenomics reveals sediment microbial community response to Deepwater Horizon oil spill	Illumina HiSeq 2000	207887	28.9399	-88.8931	NA	NA	NA	NA	saline	marine benthic biome	marine	230.05			32.816		16.996
1197.SE.20101009.GY.ALTFF002.BC.225.a	ERP016581	ERR1545621	Metagenomics reveals sediment microbial community response to Deepwater Horizon oil spill	Illumina HiSeq 2000	308503	28.9399	-88.8931	NA	NA	NA	NA	saline	marine benthic biome	marine	230.05			32.816		16.996
1197.SE.20101009.GY.D014S.BC.213	ERP016581	ERR1545622	Metagenomics reveals sediment microbial community response to Deepwater Horizon oil spill	Illumina HiSeq 2000	444095	28.5654	-88.4481	NA	NA	NA	NA	saline	marine benthic biome	marine	1759.94			4.802		6.552
1197.SE.20101009.GY.D017S.BC.209	ERP016581	ERR1545623	Metagenomics reveals sediment microbial community response to Deepwater Horizon oil spill	Illumina HiSeq 2000	192236	28.4734	-88.4783	NA	NA	NA	NA	saline	marine benthic biome	marine	1711.75			2.618		6.37
1197.SE.20101009.GY.D019S.BC.217	ERP016581	ERR1545624	Metagenomics reveals sediment microbial community response to Deepwater Horizon oil spill	Illumina HiSeq 2000	197179	28.6727	-88.3685	NA	NA	NA	NA	saline	marine benthic biome	marine	1656.18			1.33		2.366
1197.SE.20101009.GY.FF001.BC.229	ERP016581	ERR1545625	Metagenomics reveals sediment microbial community response to Deepwater Horizon oil spill	Illumina HiSeq 2000	225251	28.9689	-89.0299	20.7625	1455	7.34167	27.3579	saline	marine benthic biome	marine	79.04			24.892		3.836
1197.SE.20101009.GY.FF003.BC.221	ERP016581	ERR1545626	Metagenomics reveals sediment microbial community response to Deepwater Horizon oil spill	Illumina HiSeq 2000	266116	28.874	-88.7569	NA	NA	NA	NA	saline	marine benthic biome	marine	492.93			8.498		8.134
1197.SE.20101010.GY.D053S.BC.241	ERP016581	ERR1545627	Metagenomics reveals sediment microbial community response to Deepwater Horizon oil spill	Illumina HiSeq 2000	435298	27.6512	-89.282	NA	NA	NA	NA	saline	marine benthic biome	marine	1409.38			3.108		3.416
1197.SE.20101010.GY.D053S.BC.241.a	ERP016581	ERR1545628	Metagenomics reveals sediment microbial community response to Deepwater Horizon oil spill	Illumina HiSeq 2000	82	27.6512	-89.282	NA	NA	NA	NA	saline	marine benthic biome	marine	1409.38			3.108		3.416
1197.SE.20101010.GY.D062S.BC.233	ERP016581	ERR1545629	Metagenomics reveals sediment microbial community response to Deepwater Horizon oil spill	Illumina HiSeq 2000	197556	28.2656	-88.9233	NA	NA	NA	NA	saline	marine benthic biome	marine	1303.41			3.122		2.576
1197.SE.20101010.GY.FF013.BC.237	ERP016581	ERR1545630	Metagenomics reveals sediment microbial community response to Deepwater Horizon oil spill	Illumina HiSeq 2000	155584	28.2049	-89.056	NA	NA	NA	NA	saline	marine benthic biome	marine	1213.39			4.466		1.862
1197.SE.20101011.GY.D064S.BC.245	ERP016581	ERR1545631	Metagenomics reveals sediment microbial community response to Deepwater Horizon oil spill	Illumina HiSeq 2000	240351	27.528	-90.5688	NA	NA	NA	NA	saline	marine benthic biome	marine	1200.17			3.29		2.828
1197.SE.20101011.GY.D064S.BC.245.a	ERP016581	ERR1545632	Metagenomics reveals sediment microbial community response to Deepwater Horizon oil spill	Illumina HiSeq 2000	215746	27.528	-90.5688	NA	NA	NA	NA	saline	marine benthic biome	marine	1200.17			3.29		2.828
1197.SE.20101012.GY.D003S.BC.261	ERP016581	ERR1545633	Metagenomics reveals sediment microbial community response to Deepwater Horizon oil spill	Illumina HiSeq 2000	190290	28.1167	-88.0718	NA	NA	NA	NA	saline	marine benthic biome	marine	2286			1.75		3.626
1197.SE.20101012.GY.D003S.BC.261.a	ERP016581	ERR1545634	Metagenomics reveals sediment microbial community response to Deepwater Horizon oil spill	Illumina HiSeq 2000	168313	28.1167	-88.0718	NA	NA	NA	NA	saline	marine benthic biome	marine	2286			1.75		3.626
1197.SE.20101012.GY.D006S.BC.265	ERP016581	ERR1545635	Metagenomics reveals sediment microbial community response to Deepwater Horizon oil spill	Illumina HiSeq 2000	241339	28.3431	-88.1397	NA	NA	NA	NA	saline	marine benthic biome	marine	2127			1.638		3.276
1197.SE.20101012.GY.D007S.BC.249	ERP016581	ERR1545636	Metagenomics reveals sediment microbial community response to Deepwater Horizon oil spill	Illumina HiSeq 2000	274737	28.0866	-88.517	NA	NA	NA	NA	saline	marine benthic biome	marine	2101.8			2.842		3.262
1197.SE.20101012.GY.D008S.BC.253	ERP016581	ERR1545637	Metagenomics reveals sediment microbial community response to Deepwater Horizon oil spill	Illumina HiSeq 2000	243611	27.8874	-88.6268	NA	NA	NA	NA	saline	marine benthic biome	marine	1606.3			1.638		1.89
1197.SE.20101012.GY.D013S.BC.257	ERP016581	ERR1545638	Metagenomics reveals sediment microbial community response to Deepwater Horizon oil spill	Illumina HiSeq 2000	310308	27.6544	-88.6379	NA	NA	NA	NA	saline	marine benthic biome	marine	1766			3.696		2.786
1197.SE.20101013.GY.D055S.BC.269	ERP016581	ERR1545639	Metagenomics reveals sediment microbial community response to Deepwater Horizon oil spill	Illumina HiSeq 2000	236347	28.4157	-88.7256	NA	NA	NA	NA	saline	marine benthic biome	coastal	0			2.996		3.374
1197.SE.20101013.GY.FFMT2.BC.273	ERP016581	ERR1545640	Metagenomics reveals sediment microbial community response to Deepwater Horizon oil spill	Illumina HiSeq 2000	244696	28.4479	-89.6719	NA	NA	NA	NA	saline	marine benthic biome	coastal	0			5.306		1.358
1197.SE.20101017.GY.D031S.BC.278	ERP016581	ERR1545641	Metagenomics reveals sediment microbial community response to Deepwater Horizon oil spill	Illumina HiSeq 2000	199836	28.7317	-88.3587	NA	NA	NA	NA	saline	marine benthic biome	marine	1507.92			63.574		14.798
1197.SE.20101017.GY.D031S.BC.278.a	ERP016581	ERR1545642	Metagenomics reveals sediment microbial community response to Deepwater Horizon oil spill	Illumina HiSeq 2000	277842	28.7317	-88.3587	NA	NA	NA	NA	saline	marine benthic biome	marine	1507.92			63.574		14.798
1197.SE.20101017.GY.D034S.BC.296	ERP016581	ERR1545643	Metagenomics reveals sediment microbial community response to Deepwater Horizon oil spill	Illumina HiSeq 2000	260640	28.7348	-88.3622	NA	NA	NA	NA	saline	marine benthic biome	marine	1543.74			12.194		1.722
1197.SE.20101017.GY.D034S.BC.296.a	ERP016581	ERR1545644	Metagenomics reveals sediment microbial community response to Deepwater Horizon oil spill	Illumina HiSeq 2000	214566	28.7348	-88.3622	NA	NA	NA	NA	saline	marine benthic biome	marine	1543.74			12.194		1.722
1197.SE.20101017.GY.D038SW.BC.331	ERP016581	ERR1545645	Metagenomics reveals sediment microbial community response to Deepwater Horizon oil spill	Illumina HiSeq 2000	310271	28.7405	-88.3681	NA	NA	NA	NA	saline	marine benthic biome	marine	1509.23			6.02		3.822
1197.SE.20101017.GY.D038SW.BC.331.a	ERP016581	ERR1545646	Metagenomics reveals sediment microbial community response to Deepwater Horizon oil spill	Illumina HiSeq 2000	235812	28.7405	-88.3681	NA	NA	NA	NA	saline	marine benthic biome	marine	1509.23			6.02		3.822
1197.SE.20101017.GY.D040S.BC.315	ERP016581	ERR1545647	Metagenomics reveals sediment microbial community response to Deepwater Horizon oil spill	Illumina HiSeq 2000	217490	28.7423	-88.3622	NA	NA	NA	NA	saline	marine benthic biome	marine	1517.17			48.776		9.114
1197.SE.20101017.GY.D040S.BC.315.a	ERP016581	ERR1545648	Metagenomics reveals sediment microbial community response to Deepwater Horizon oil spill	Illumina HiSeq 2000	232410	28.7423	-88.3622	NA	NA	NA	NA	saline	marine benthic biome	marine	1517.17			48.776		9.114
1197.SE.20101017.GY.D042S.BC.350	ERP016581	ERR1545649	Metagenomics reveals sediment microbial community response to Deepwater Horizon oil spill	Illumina HiSeq 2000	201327	28.7425	-88.3705	NA	NA	NA	NA	saline	marine benthic biome	marine	1501.61			34.552		15.624
1197.SE.20101017.GY.D042S.BC.350.a	ERP016581	ERR1545650	Metagenomics reveals sediment microbial community response to Deepwater Horizon oil spill	Illumina HiSeq 2000	322784	28.7425	-88.3705	NA	NA	NA	NA	saline	marine benthic biome	marine	1501.61			34.552		15.624
1197.SE.20101017.GY.D044S.BC.366	ERP016581	ERR1545651	Metagenomics reveals sediment microbial community response to Deepwater Horizon oil spill	Illumina HiSeq 2000	285004	28.7449	-88.3742	NA	NA	NA	NA	saline	marine benthic biome	marine	1492.95			48.3		1.638
1197.SE.20101017.GY.D044S.BC.366.a	ERP016581	ERR1545652	Metagenomics reveals sediment microbial community response to Deepwater Horizon oil spill	Illumina HiSeq 2000	289404	28.7449	-88.3742	NA	NA	NA	NA	saline	marine benthic biome	marine	1492.95			48.3		1.638
1197.SE.20101018.GY.D002S.BC.382	ERP016581	ERR1545653	Metagenomics reveals sediment microbial community response to Deepwater Horizon oil spill	Illumina HiSeq 2000	194306	28.5571	-87.7607	NA	NA	NA	NA	saline	marine benthic biome	marine	2389			1.54		1.106
1197.SE.20101018.GY.D002S.BC.382.a	ERP016581	ERR1545654	Metagenomics reveals sediment microbial community response to Deepwater Horizon oil spill	Illumina HiSeq 2000	185066	28.5571	-87.7607	NA	NA	NA	NA	saline	marine benthic biome	marine	2389			1.54		1.106
1197.SE.20101018.GY.D004S.BC.386	ERP016581	ERR1545655	Metagenomics reveals sediment microbial community response to Deepwater Horizon oil spill	Illumina HiSeq 2000	324978	28.5809	-87.8857	NA	NA	NA	NA	saline	marine benthic biome	marine	2309			3.864		2.926
1197.SE.20101018.GY.D010S.BC.390	ERP016581	ERR1545656	Metagenomics reveals sediment microbial community response to Deepwater Horizon oil spill	Illumina HiSeq 2000	191556	28.5701	-88.0233	NA	NA	NA	NA	saline	marine benthic biome	marine	1883.55			7.168		5.25
1197.SE.20101018.GY.D010S.BC.390.a	ERP016581	ERR1545657	Metagenomics reveals sediment microbial community response to Deepwater Horizon oil spill	Illumina HiSeq 2000	557	28.5701	-88.0233	NA	NA	NA	NA	saline	marine benthic biome	marine	1883.55			7.168		5.25
1197.SE.20101018.GY.D012S.BC.394	ERP016581	ERR1545658	Metagenomics reveals sediment microbial community response to Deepwater Horizon oil spill	Illumina HiSeq 2000	196158	28.6724	-88.2339	NA	NA	NA	NA	saline	marine benthic biome	marine	1819			9.128		17.164
1197.SE.20101018.GY.D012S.BC.394.a	ERP016581	ERR1545659	Metagenomics reveals sediment microbial community response to Deepwater Horizon oil spill	Illumina HiSeq 2000	193997	28.6724	-88.2339	NA	NA	NA	NA	saline	marine benthic biome	marine	1819			9.128		17.164
1197.SE.20101018.GY.D021S.BC.398	ERP016581	ERR1545660	Metagenomics reveals sediment microbial community response to Deepwater Horizon oil spill	Illumina HiSeq 2000	224766	28.703	-88.361	NA	NA	NA	NA	saline	marine benthic biome	marine	1617.64			4.928		4.326
1197.SE.20101018.GY.D021S.BC.398.a	ERP016581	ERR1545661	Metagenomics reveals sediment microbial community response to Deepwater Horizon oil spill	Illumina HiSeq 2000	199179	28.703	-88.361	NA	NA	NA	NA	saline	marine benthic biome	marine	1617.64			4.928		4.326
1197.SE.20101019.GY.D068S.BC.402	ERP016581	ERR1545662	Metagenomics reveals sediment microbial community response to Deepwater Horizon oil spill	Illumina HiSeq 2000	252750	28.7109	-88.7483	NA	NA	NA	NA	saline	marine benthic biome	marine	1172			9.73		2.8
1197.SE.20101019.GY.LBNL10.BC.501	ERP016581	ERR1545663	Metagenomics reveals sediment microbial community response to Deepwater Horizon oil spill	Illumina HiSeq 2000	188755	28.4156	-88.7043	NA	NA	NA	NA	saline	marine benthic biome	marine	1402.39			3.808		1.568
1197.SE.20101019.GY.LBNL10.BC.501.a	ERP016581	ERR1545664	Metagenomics reveals sediment microbial community response to Deepwater Horizon oil spill	Illumina HiSeq 2000	198057	28.4156	-88.7043	NA	NA	NA	NA	saline	marine benthic biome	marine	1402.39			3.808		1.568
1197.SE.20101019.GY.LBNL13.BC.482	ERP016581	ERR1545665	Metagenomics reveals sediment microbial community response to Deepwater Horizon oil spill	Illumina HiSeq 2000	260948	28.4471	-88.7593	NA	NA	NA	NA	saline	marine benthic biome	marine	1286.42			6.076		4.942
1197.SE.20101019.GY.LBNL13.BC.482.a	ERP016581	ERR1545666	Metagenomics reveals sediment microbial community response to Deepwater Horizon oil spill	Illumina HiSeq 2000	226438	28.4471	-88.7593	NA	NA	NA	NA	saline	marine benthic biome	marine	1286.42			6.076		4.942
1197.SE.20101019.GY.LBNL14.BC.406	ERP016581	ERR1545667	Metagenomics reveals sediment microbial community response to Deepwater Horizon oil spill	Illumina HiSeq 2000	510048	28.7302	-88.417	NA	NA	NA	NA	saline	marine benthic biome	marine	1535			9.884		5.11
1197.SE.20101019.GY.LBNL14.BC.406.a	ERP016581	ERR1545668	Metagenomics reveals sediment microbial community response to Deepwater Horizon oil spill	Illumina HiSeq 2000	296203	28.7302	-88.417	NA	NA	NA	NA	saline	marine benthic biome	marine	1535			9.884		5.11
1197.SE.20101019.GY.LBNL4.BC.425	ERP016581	ERR1545669	Metagenomics reveals sediment microbial community response to Deepwater Horizon oil spill	Illumina HiSeq 2000	324554	28.6881	-88.4184	NA	NA	NA	NA	saline	marine benthic biome	marine	1422.23			12.264		3.542
1197.SE.20101019.GY.LBNL4.BC.425.a	ERP016581	ERR1545670	Metagenomics reveals sediment microbial community response to Deepwater Horizon oil spill	Illumina HiSeq 2000	249420	28.6881	-88.4184	NA	NA	NA	NA	saline	marine benthic biome	marine	1422.23			12.264		3.542
1197.SE.20101019.GY.LBNL8.BC.444	ERP016581	ERR1545671	Metagenomics reveals sediment microbial community response to Deepwater Horizon oil spill	Illumina HiSeq 2000	238747	28.5752	-88.5378	NA	NA	NA	NA	saline	marine benthic biome	marine	1577.91			4.27		3.71
1197.SE.20101019.GY.LBNL8.BC.444.a	ERP016581	ERR1545672	Metagenomics reveals sediment microbial community response to Deepwater Horizon oil spill	Illumina HiSeq 2000	127518	28.5752	-88.5378	NA	NA	NA	NA	saline	marine benthic biome	marine	1577.91			4.27		3.71
1197.SE.20101019.GY.LBNL9.BC.463	ERP016581	ERR1545673	Metagenomics reveals sediment microbial community response to Deepwater Horizon oil spill	Illumina HiSeq 2000	196467	28.5141	-88.6006	NA	NA	NA	NA	saline	marine benthic biome	marine	1515.83			5.25		1.582
1197.SE.20101019.GY.LBNL9.BC.463.a	ERP016581	ERR1545674	Metagenomics reveals sediment microbial community response to Deepwater Horizon oil spill	Illumina HiSeq 2000	214073	28.5141	-88.6006	NA	NA	NA	NA	saline	marine benthic biome	marine	1515.83			5.25		1.582
1197.SE.20101020.GY.LBNL12.BC.520	ERP016581	ERR1545675	Metagenomics reveals sediment microbial community response to Deepwater Horizon oil spill	Illumina HiSeq 2000	248652	28.3247	-88.9397	NA	NA	NA	NA	saline	marine benthic biome	marine	1193.54			6.454		1.358
1197.SE.20101020.GY.LBNL12.BC.520.a	ERP016581	ERR1545676	Metagenomics reveals sediment microbial community response to Deepwater Horizon oil spill	Illumina HiSeq 2000	136307	28.3247	-88.9397	NA	NA	NA	NA	saline	marine benthic biome	marine	1193.54			6.454		1.358
1197.SU.20100919.GY.FFC7.BC.007	ERP016581	ERR1545677	Metagenomics reveals sediment microbial community response to Deepwater Horizon oil spill	Illumina HiSeq 2000	225957	27.733	-89.977	NA	NA	NA	NA	saline	marine benthic biome	coastal	0			4.466		1.316
807.B.F.11.a	ERP016468	ERR1531051	Human and environmental impacts on river sediment microbial communities	Illumina HiSeq 2000	69021	45.9429	-106.949	7.13305	373	13.9814	55.8429	non-saline	freshwater river biome	freshwater river	0.2	8.08
807.B.F.11.b	ERP016468	ERR1531052	Human and environmental impacts on river sediment microbial communities	Illumina HiSeq 2000	79999	45.9429	-106.949	7.13305	373	13.9814	55.8429	non-saline	freshwater river biome	freshwater river	0.2	8.59
807.B.S.11.a	ERP016468	ERR1531053	Human and environmental impacts on river sediment microbial communities	Illumina HiSeq 2000	59944	45.9429	-106.949	7.13305	373	13.9814	55.8429	non-saline	freshwater river biome	freshwater river	0.2
807.B.S.11.b	ERP016468	ERR1531054	Human and environmental impacts on river sediment microbial communities	Illumina HiSeq 2000	63003	45.9429	-106.949	7.13305	373	13.9814	55.8429	non-saline	freshwater river biome	freshwater river	0.2
807.B.S.12.a	ERP016468	ERR1531055	Human and environmental impacts on river sediment microbial communities	Illumina HiSeq 2000	85635	45.9429	-106.949	7.13305	373	13.9814	55.8429	non-saline	freshwater river biome	freshwater river	0.2	9
807.B.S.12.b	ERP016468	ERR1531056	Human and environmental impacts on river sediment microbial communities	Illumina HiSeq 2000	69706	45.9429	-106.949	7.13305	373	13.9814	55.8429	non-saline	freshwater river biome	freshwater river	0.2	9.2
807.BG.F.11.a	ERP016468	ERR1531057	Human and environmental impacts on river sediment microbial communities	Illumina HiSeq 2000	78260	45.1834	-106.74	7.23487	389	15.0232	53.0653	non-saline	freshwater river biome	freshwater river	0.2	9.37
807.BG.F.11.b	ERP016468	ERR1531058	Human and environmental impacts on river sediment microbial communities	Illumina HiSeq 2000	69993	45.1834	-106.74	7.23487	389	15.0232	53.0653	non-saline	freshwater river biome	freshwater river	0.2	9.42
807.BG.S.11.a	ERP016468	ERR1531059	Human and environmental impacts on river sediment microbial communities	Illumina HiSeq 2000	77088	45.1834	-106.74	7.23487	389	15.0232	53.0653	non-saline	freshwater river biome	freshwater river	0.2	8.64
807.BG.S.11.b	ERP016468	ERR1531060	Human and environmental impacts on river sediment microbial communities	Illumina HiSeq 2000	72392	45.1834	-106.74	7.23487	389	15.0232	53.0653	non-saline	freshwater river biome	freshwater river	0.2	8.7
807.BG.S.12.a	ERP016468	ERR1531061	Human and environmental impacts on river sediment microbial communities	Illumina HiSeq 2000	68227	45.1834	-106.74	7.23487	389	15.0232	53.0653	non-saline	freshwater river biome	freshwater river	0.2	8.85
807.BG.S.12.b	ERP016468	ERR1531062	Human and environmental impacts on river sediment microbial communities	Illumina HiSeq 2000	74774	45.1834	-106.74	7.23487	389	15.0232	53.0653	non-saline	freshwater river biome	freshwater river	0.2	9.09
807.C.F.10.a	ERP016468	ERR1531063	Human and environmental impacts on river sediment microbial communities	Illumina HiSeq 2000	85521	45.9429	-106.949	7.13305	373	13.9814	55.8429	non-saline	freshwater river biome	freshwater river	0.2	8.69
807.C.F.10.b	ERP016468	ERR1531064	Human and environmental impacts on river sediment microbial communities	Illumina HiSeq 2000	82286	45.9429	-106.949	7.13305	373	13.9814	55.8429	non-saline	freshwater river biome	freshwater river	0.2	8.69
807.C.F.11.a	ERP016468	ERR1531065	Human and environmental impacts on river sediment microbial communities	Illumina HiSeq 2000	71801	45.9429	-106.949	7.13305	373	13.9814	55.8429	non-saline	freshwater river biome	freshwater river	0.2	8.88
807.C.F.11.b	ERP016468	ERR1531066	Human and environmental impacts on river sediment microbial communities	Illumina HiSeq 2000	72285	45.9429	-106.949	7.13305	373	13.9814	55.8429	non-saline	freshwater river biome	freshwater river	0.2	9.05
807.C.S.11.a	ERP016468	ERR1531067	Human and environmental impacts on river sediment microbial communities	Illumina HiSeq 2000	75318	45.9429	-106.949	7.13305	373	13.9814	55.8429	non-saline	freshwater river biome	freshwater river	0.2	8.21
807.C.S.11.b	ERP016468	ERR1531068	Human and environmental impacts on river sediment microbial communities	Illumina HiSeq 2000	65354	45.9429	-106.949	7.13305	373	13.9814	55.8429	non-saline	freshwater river biome	freshwater river	0.2	8.23
807.C.S.12.a	ERP016468	ERR1531069	Human and environmental impacts on river sediment microbial communities	Illumina HiSeq 2000	57379	45.9429	-106.949	7.13305	373	13.9814	55.8429	non-saline	freshwater river biome	freshwater river	0.2	8.56
807.C.S.12.b	ERP016468	ERR1531070	Human and environmental impacts on river sediment microbial communities	Illumina HiSeq 2000	71260	45.9429	-106.949	7.13305	373	13.9814	55.8429	non-saline	freshwater river biome	freshwater river	0.2	8.25
807.E.F.10.a	ERP016468	ERR1531071	Human and environmental impacts on river sediment microbial communities	Illumina HiSeq 2000	72643	45.4143	-106.441	7.59622	384	14.4051	55.2299	non-saline	freshwater river biome	freshwater river	0.2	8.52
807.E.F.10.b	ERP016468	ERR1531072	Human and environmental impacts on river sediment microbial communities	Illumina HiSeq 2000	77080	45.4143	-106.441	7.59622	384	14.4051	55.2299	non-saline	freshwater river biome	freshwater river	0.2	8.52
807.E.F.11.a	ERP016468	ERR1531073	Human and environmental impacts on river sediment microbial communities	Illumina HiSeq 2000	73016	45.4143	-106.441	7.59622	384	14.4051	55.2299	non-saline	freshwater river biome	freshwater river	0.2	9.05
807.E.F.11.b	ERP016468	ERR1531074	Human and environmental impacts on river sediment microbial communities	Illumina HiSeq 2000	63556	45.4143	-106.441	7.59622	384	14.4051	55.2299	non-saline	freshwater river biome	freshwater river	0.2	9.06
807.E.S.11.a	ERP016468	ERR1531075	Human and environmental impacts on river sediment microbial communities	Illumina HiSeq 2000	74247	45.4143	-106.441	7.59622	384	14.4051	55.2299	non-saline	freshwater river biome	freshwater river	0.2
807.E.S.11.b	ERP016468	ERR1531076	Human and environmental impacts on river sediment microbial communities	Illumina HiSeq 2000	67377	45.4143	-106.441	7.59622	384	14.4051	55.2299	non-saline	freshwater river biome	freshwater river	0.2
807.E.S.12.a	ERP016468	ERR1531077	Human and environmental impacts on river sediment microbial communities	Illumina HiSeq 2000	71062	45.4143	-106.441	7.59622	384	14.4051	55.2299	non-saline	freshwater river biome	freshwater river	0.2	9.36
807.E.S.12.b	ERP016468	ERR1531078	Human and environmental impacts on river sediment microbial communities	Illumina HiSeq 2000	75193	45.4143	-106.441	7.59622	384	14.4051	55.2299	non-saline	freshwater river biome	freshwater river	0.2	9.36
807.S.F.10.a	ERP016468	ERR1531079	Human and environmental impacts on river sediment microbial communities	Illumina HiSeq 2000	81240	45.6525	-106.29	7.58599	377	15.1504	55.6275	non-saline	freshwater river biome	freshwater river	0.2
807.S.F.10.b	ERP016468	ERR1531080	Human and environmental impacts on river sediment microbial communities	Illumina HiSeq 2000	91745	45.6525	-106.29	7.58599	377	15.1504	55.6275	non-saline	freshwater river biome	freshwater river	0.2
807.S.F.11.a	ERP016468	ERR1531081	Human and environmental impacts on river sediment microbial communities	Illumina HiSeq 2000	76027	45.6525	-106.29	7.58599	377	15.1504	55.6275	non-saline	freshwater river biome	freshwater river	0.2	9.07
807.S.F.11.b	ERP016468	ERR1531082	Human and environmental impacts on river sediment microbial communities	Illumina HiSeq 2000	68944	45.6525	-106.29	7.58599	377	15.1504	55.6275	non-saline	freshwater river biome	freshwater river	0.2	9.07
807.S.S.11.a	ERP016468	ERR1531083	Human and environmental impacts on river sediment microbial communities	Illumina HiSeq 2000	80732	45.6525	-106.29	7.58599	377	15.1504	55.6275	non-saline	freshwater river biome	freshwater river	0.2	8.73
807.S.S.11.b	ERP016468	ERR1531084	Human and environmental impacts on river sediment microbial communities	Illumina HiSeq 2000	85878	45.6525	-106.29	7.58599	377	15.1504	55.6275	non-saline	freshwater river biome	freshwater river	0.2	8.73
807.S.S.12.a	ERP016468	ERR1531085	Human and environmental impacts on river sediment microbial communities	Illumina HiSeq 2000	76541	45.6525	-106.29	7.58599	377	15.1504	55.6275	non-saline	freshwater river biome	freshwater river	0.2	9.52
807.S.S.12.b	ERP016468	ERR1531086	Human and environmental impacts on river sediment microbial communities	Illumina HiSeq 2000	66997	45.6525	-106.29	7.58599	377	15.1504	55.6275	non-saline	freshwater river biome	freshwater river	0.2	9.48
807.W.F.10.a	ERP016468	ERR1531087	Human and environmental impacts on river sediment microbial communities	Illumina HiSeq 2000	73962	45.3228	-106.515	7.36834	383	14.9191	54.089	non-saline	freshwater river biome	freshwater river	0.2	8.61
807.W.F.10.b	ERP016468	ERR1531088	Human and environmental impacts on river sediment microbial communities	Illumina HiSeq 2000	78139	45.3228	-106.515	7.36834	383	14.9191	54.089	non-saline	freshwater river biome	freshwater river	0.2	8.61
807.W.F.11.a	ERP016468	ERR1531089	Human and environmental impacts on river sediment microbial communities	Illumina HiSeq 2000	77192	45.3228	-106.515	7.36834	383	14.9191	54.089	non-saline	freshwater river biome	freshwater river	0.2	9.14
807.W.F.11.b	ERP016468	ERR1531090	Human and environmental impacts on river sediment microbial communities	Illumina HiSeq 2000	71001	45.3228	-106.515	7.36834	383	14.9191	54.089	non-saline	freshwater river biome	freshwater river	0.2	9.2
807.W.S.11.a	ERP016468	ERR1531091	Human and environmental impacts on river sediment microbial communities	Illumina HiSeq 2000	68968	45.3228	-106.515	7.36834	383	14.9191	54.089	non-saline	freshwater river biome	freshwater river	0.2	8.77
807.W.S.11.b	ERP016468	ERR1531092	Human and environmental impacts on river sediment microbial communities	Illumina HiSeq 2000	65815	45.3228	-106.515	7.36834	383	14.9191	54.089	non-saline	freshwater river biome	freshwater river	0.2	8.76
807.W.S.12.a	ERP016468	ERR1531093	Human and environmental impacts on river sediment microbial communities	Illumina HiSeq 2000	67794	45.3228	-106.515	7.36834	383	14.9191	54.089	non-saline	freshwater river biome	freshwater river	0.2	9.39
807.W.S.12.b	ERP016468	ERR1531094	Human and environmental impacts on river sediment microbial communities	Illumina HiSeq 2000	71848	45.3228	-106.515	7.36834	383	14.9191	54.089	non-saline	freshwater river biome	freshwater river	0.2	9.4
1627.AWC	ERP016880	ERR1589909	Geographic distance and pH drive bacterial distribution in alkaline lake sediments across Tibetan Plateau	Illumina HiSeq 2000	84883	32.76	81.73	-1.57741	64	12.4882	125.836	saline	salt water lake	salt-water lake	0.025	9.49	87.1
1627.AYC	ERP016880	ERR1589910	Geographic distance and pH drive bacterial distribution in alkaline lake sediments across Tibetan Plateau	Illumina HiSeq 2000	39928	33.37	80.57	-3.27315	38	13.1801	130.186	saline	salt water lake	salt-water lake	0.025	9.73	71.3
1627.BGC	ERP016880	ERR1589911	Geographic distance and pH drive bacterial distribution in alkaline lake sediments across Tibetan Plateau	Illumina HiSeq 2000	100208	33.48	79.79	-0.898	43	13.4026	95.0843	non-saline	salt water lake	salt-water lake	0.025	8.16	2.7
1627.BRZC	ERP016880	ERR1589912	Geographic distance and pH drive bacterial distribution in alkaline lake sediments across Tibetan Plateau	Illumina HiSeq 2000	53560	32.43	82.95	-0.523344	77	13.7522	101.137	saline	salt water lake	salt-water lake	0.025	9.27	115.1
1627.DC	ERP016880	ERR1589913	Geographic distance and pH drive bacterial distribution in alkaline lake sediments across Tibetan Plateau	Illumina HiSeq 2000	49821	32.12	84.74	-0.0727396	96	14.5216	57.4427	saline	salt water lake	salt-water lake	0.025	9.33
1627.DRBC	ERP016880	ERR1589914	Geographic distance and pH drive bacterial distribution in alkaline lake sediments across Tibetan Plateau	Illumina HiSeq 2000	88587	32.47	83.22	-0.928458	77	14.7456	91.7103	saline	salt water lake	salt-water lake	0.025	9.03	109.8
1627.DZC	ERP016880	ERR1589915	Geographic distance and pH drive bacterial distribution in alkaline lake sediments across Tibetan Plateau	Illumina HiSeq 2000	53821	31.85	87.47	1.14756	248	12.7975	84.9744	saline	salt water lake	salt-water lake	0.025	10.37	40.6
1627.GZC	ERP016880	ERR1589916	Geographic distance and pH drive bacterial distribution in alkaline lake sediments across Tibetan Plateau	Illumina HiSeq 2000	91759	30.65	82.14	-7.26333	313	12.2243	100.89	non-saline	salt water lake	salt-water lake	0.025	9.65	5.4
1627.KZC1	ERP016880	ERR1589917	Geographic distance and pH drive bacterial distribution in alkaline lake sediments across Tibetan Plateau	Illumina HiSeq 2000	79906	33.12	80.38	-1.40411	44	14.2251	132.515	saline	salt water lake	salt-water lake	0.025	9.12	64.3
1627.KZC2	ERP016880	ERR1589918	Geographic distance and pH drive bacterial distribution in alkaline lake sediments across Tibetan Plateau	Illumina HiSeq 2000	91321	33.06	80.38	-1.40411	44	14.2251	132.515	saline	salt water lake	salt-water lake	0.025	8.49	64.3
1627.LBC1	ERP016880	ERR1589919	Geographic distance and pH drive bacterial distribution in alkaline lake sediments across Tibetan Plateau	Illumina HiSeq 2000	88377	33.11	80.16	-4.70477	59	12.4389	125.956	saline	salt water lake	salt-water lake	0.025	6.88	45.8
1627.LC	ERP016880	ERR1589920	Geographic distance and pH drive bacterial distribution in alkaline lake sediments across Tibetan Plateau	Illumina HiSeq 2000	79299	29.21	87.4	0.405656	308	13.5343	69.7235	non-saline	salt water lake	salt-water lake	0.025	9.6	1.97
1627.LMC	ERP016880	ERR1589921	Geographic distance and pH drive bacterial distribution in alkaline lake sediments across Tibetan Plateau	Illumina HiSeq 2000	87939	34.59	80.37	-7.60861	40	11.625	126.907	saline	salt water lake	salt-water lake	0.025	8.4	173.6
1627.RBC	ERP016880	ERR1589922	Geographic distance and pH drive bacterial distribution in alkaline lake sediments across Tibetan Plateau	Illumina HiSeq 2000	95602	33.04	80.48	-1.40411	44	14.2251	132.515	saline	salt water lake	salt-water lake	0.025	9.7	70
1627.RWC	ERP016880	ERR1589923	Geographic distance and pH drive bacterial distribution in alkaline lake sediments across Tibetan Plateau	Illumina HiSeq 2000	78263	29.45	96.79	-4.04773	675	11.1601	83.3155	non-saline	salt water lake	salt-water lake	0.025	8.24	0.32
1627.SMXC	ERP016880	ERR1589924	Geographic distance and pH drive bacterial distribution in alkaline lake sediments across Tibetan Plateau	Illumina HiSeq 2000	79170	34.6	80.25	-8.04064	42	12.8808	130.44	non-saline	salt water lake	salt-water lake	0.025	8.04	0.43
1627.ZCCK1	ERP016880	ERR1589925	Geographic distance and pH drive bacterial distribution in alkaline lake sediments across Tibetan Plateau	Illumina HiSeq 2000	91743	32.58	82.21	-0.335156	70	13.742	117.045	saline	salt water lake	salt-water lake	0.025	8.72
1627.ZCCK3	ERP016880	ERR1589926	Geographic distance and pH drive bacterial distribution in alkaline lake sediments across Tibetan Plateau	Illumina HiSeq 2000	82624	32.54	82.43	-0.283344	72	13.9231	109.307	saline	salt water lake	salt-water lake	0.025	9.5	308
1883.2007.079.Crump.Artic.LTREB.main.lane1.NoIndex	ERP017459	ERR1667233	Microbial diversity in arctic freshwaters is structured by inoculation of microbes from soils	Illumina HiSeq 2000	110928	68.6256	-149.596	-8.74364	245	9.43877	64.283	non-saline	freshwater biome	freshwater river	0.005
1883.2007.08.Crump.Artic.LTREB.main.lane1.NoIndex	ERP017459	ERR1667234	Microbial diversity in arctic freshwaters is structured by inoculation of microbes from soils	Illumina HiSeq 2000	106219	68.6256	-149.596	-8.74364	245	9.43877	64.283	non-saline	freshwater biome	freshwater river	0.005
1883.2007.091.Crump.Artic.LTREB.main.lane1.NoIndex	ERP017459	ERR1667245	Microbial diversity in arctic freshwaters is structured by inoculation of microbes from soils	Illumina HiSeq 2000	91706	68.5858	-149.622	-8.74364	245	9.43877	64.283	non-saline	freshwater biome	freshwater river	0.005
1883.2007.092.Crump.Artic.LTREB.main.lane1.NoIndex	ERP017459	ERR1667246	Microbial diversity in arctic freshwaters is structured by inoculation of microbes from soils	Illumina HiSeq 2000	109491	68.5858	-149.622	-8.74364	245	9.43877	64.283	non-saline	freshwater biome	freshwater river	0.005
1883.2007.1.Crump.Artic.LTREB.main.lane2.NoIndex	ERP017459	ERR1667254	Microbial diversity in arctic freshwaters is structured by inoculation of microbes from soils	Illumina HiSeq 2000	139979	68.5913	-149.612	-8.74364	245	9.43877	64.283	non-saline	freshwater biome	freshwater river	0.005
1883.2007.101.Crump.Artic.LTREB.main.lane2.NoIndex	ERP017459	ERR1667255	Microbial diversity in arctic freshwaters is structured by inoculation of microbes from soils	Illumina HiSeq 2000	150310	68.5913	-149.612	-8.74364	245	9.43877	64.283	non-saline	freshwater biome	freshwater river	0.005
1883.2007.111.Crump.Artic.LTREB.main.lane2.NoIndex	ERP017459	ERR1667265	Microbial diversity in arctic freshwaters is structured by inoculation of microbes from soils	Illumina HiSeq 2000	126944	68.5969	-149.601	-8.74364	245	9.43877	64.283	non-saline	freshwater biome	freshwater river	0.005
1883.2007.112.Crump.Artic.LTREB.main.lane2.NoIndex	ERP017459	ERR1667266	Microbial diversity in arctic freshwaters is structured by inoculation of microbes from soils	Illumina HiSeq 2000	127764	68.5969	-149.601	-8.74364	245	9.43877	64.283	non-saline	freshwater biome	freshwater river	0.005
1883.2007.197.Crump.Artic.LTREB.main.lane2.NoIndex	ERP017459	ERR1667351	Microbial diversity in arctic freshwaters is structured by inoculation of microbes from soils	Illumina HiSeq 2000	19979	68.5737	-149.537	-8.74364	245	9.43877	64.283	non-saline	freshwater biome	freshwater river	0.005
1883.2007.198.Crump.Artic.LTREB.main.lane2.NoIndex	ERP017459	ERR1667352	Microbial diversity in arctic freshwaters is structured by inoculation of microbes from soils	Illumina HiSeq 2000	103807	68.5737	-149.537	-8.74364	245	9.43877	64.283	non-saline	freshwater biome	freshwater river	0.005
1883.2007.213.Crump.Artic.LTREB.main.lane2.NoIndex	ERP017459	ERR1667367	Microbial diversity in arctic freshwaters is structured by inoculation of microbes from soils	Illumina HiSeq 2000	111449	68.6015	-149.579	-8.74364	245	9.43877	64.283	non-saline	freshwater biome	freshwater river	0.005
1883.2007.214.Crump.Artic.LTREB.main.lane2.NoIndex	ERP017459	ERR1667368	Microbial diversity in arctic freshwaters is structured by inoculation of microbes from soils	Illumina HiSeq 2000	111238	68.6015	-149.579	-8.74364	245	9.43877	64.283	non-saline	freshwater biome	freshwater river	0.005
1883.2007.224.Crump.Artic.LTREB.main.lane2.NoIndex	ERP017459	ERR1667378	Microbial diversity in arctic freshwaters is structured by inoculation of microbes from soils	Illumina HiSeq 2000	107120	68.6085	-149.588	-8.74364	245	9.43877	64.283	non-saline	freshwater biome	freshwater river	0.005
1883.2007.225.Crump.Artic.LTREB.main.lane2.NoIndex	ERP017459	ERR1667379	Microbial diversity in arctic freshwaters is structured by inoculation of microbes from soils	Illumina HiSeq 2000	101144	68.6085	-149.588	-8.74364	245	9.43877	64.283	non-saline	freshwater biome	freshwater river	0.005
1883.2007.235.Crump.Artic.LTREB.main.lane2.NoIndex	ERP017459	ERR1667389	Microbial diversity in arctic freshwaters is structured by inoculation of microbes from soils	Illumina HiSeq 2000	136358	68.5858	-149.622	-8.74364	245	9.43877	64.283	non-saline	freshwater biome	freshwater river	0.005
1883.2007.236.Crump.Artic.LTREB.main.lane2.NoIndex	ERP017459	ERR1667390	Microbial diversity in arctic freshwaters is structured by inoculation of microbes from soils	Illumina HiSeq 2000	114461	68.5858	-149.622	-8.74364	245	9.43877	64.283	non-saline	freshwater biome	freshwater river	0.005
1883.2007.243.Crump.Artic.LTREB.main.lane2.NoIndex	ERP017459	ERR1667397	Microbial diversity in arctic freshwaters is structured by inoculation of microbes from soils	Illumina HiSeq 2000	112373	68.5913	-149.612	-8.74364	245	9.43877	64.283	non-saline	freshwater biome	freshwater river	0.005
1883.2007.244.Crump.Artic.LTREB.main.lane2.NoIndex	ERP017459	ERR1667398	Microbial diversity in arctic freshwaters is structured by inoculation of microbes from soils	Illumina HiSeq 2000	109295	68.5913	-149.612	-8.74364	245	9.43877	64.283	non-saline	freshwater biome	freshwater river	0.005
1883.2007.254.Crump.Artic.LTREB.main.lane2.NoIndex	ERP017459	ERR1667408	Microbial diversity in arctic freshwaters is structured by inoculation of microbes from soils	Illumina HiSeq 2000	24459	68.5969	-149.601	-8.74364	245	9.43877	64.283	non-saline	freshwater biome	freshwater river	0.005
1883.2007.255.Crump.Artic.LTREB.main.lane2.NoIndex	ERP017459	ERR1667409	Microbial diversity in arctic freshwaters is structured by inoculation of microbes from soils	Illumina HiSeq 2000	90027	68.5969	-149.601	-8.74364	245	9.43877	64.283	non-saline	freshwater biome	freshwater river	0.005
1883.2007.348.Crump.Artic.LTREB.main.lane2.NoIndex	ERP017459	ERR1667502	Microbial diversity in arctic freshwaters is structured by inoculation of microbes from soils	Illumina HiSeq 2000	96706	68.5737	-149.537	-8.74364	245	9.43877	64.283	non-saline	freshwater biome	freshwater river	0.005
1883.2007.349.Crump.Artic.LTREB.main.lane2.NoIndex	ERP017459	ERR1667503	Microbial diversity in arctic freshwaters is structured by inoculation of microbes from soils	Illumina HiSeq 2000	125726	68.5737	-149.537	-8.74364	245	9.43877	64.283	non-saline	freshwater biome	freshwater river	0.005
1883.2007.352.Crump.Artic.LTREB.main.lane2.NoIndex	ERP017459	ERR1667506	Microbial diversity in arctic freshwaters is structured by inoculation of microbes from soils	Illumina HiSeq 2000	135991	68.6015	-149.579	-8.74364	245	9.43877	64.283	non-saline	freshwater biome	freshwater river	0.005
1883.2007.353.Crump.Artic.LTREB.main.lane2.NoIndex	ERP017459	ERR1667507	Microbial diversity in arctic freshwaters is structured by inoculation of microbes from soils	Illumina HiSeq 2000	71660	68.6015	-149.579	-8.74364	245	9.43877	64.283	non-saline	freshwater biome	freshwater river	0.005
1883.2007.356.Crump.Artic.LTREB.main.lane2.NoIndex	ERP017459	ERR1667510	Microbial diversity in arctic freshwaters is structured by inoculation of microbes from soils	Illumina HiSeq 2000	93214	68.6085	-149.588	-8.74364	245	9.43877	64.283	non-saline	freshwater biome	freshwater river	0.005
1883.2007.357.Crump.Artic.LTREB.main.lane2.NoIndex	ERP017459	ERR1667511	Microbial diversity in arctic freshwaters is structured by inoculation of microbes from soils	Illumina HiSeq 2000	119997	68.6085	-149.588	-8.74364	245	9.43877	64.283	non-saline	freshwater biome	freshwater river	0.005
1883.2007.358.Crump.Artic.LTREB.main.lane2.NoIndex	ERP017459	ERR1667512	Microbial diversity in arctic freshwaters is structured by inoculation of microbes from soils	Illumina HiSeq 2000	102183	68.626	-149.599	-8.74364	245	9.43877	64.283	non-saline	freshwater biome	freshwater lake	0
1883.2007.359.Crump.Artic.LTREB.main.lane2.NoIndex	ERP017459	ERR1667513	Microbial diversity in arctic freshwaters is structured by inoculation of microbes from soils	Illumina HiSeq 2000	124501	68.626	-149.599	-8.74364	245	9.43877	64.283	non-saline	freshwater biome	freshwater lake	0
1883.2007.36.Crump.Artic.LTREB.main.lane2.NoIndex	ERP017459	ERR1667514	Microbial diversity in arctic freshwaters is structured by inoculation of microbes from soils	Illumina HiSeq 2000	122295	68.626	-149.599	-8.74364	245	9.43877	64.283	non-saline	freshwater biome	freshwater lake	0
1883.2007.361.Crump.Artic.LTREB.main.lane2.NoIndex	ERP017459	ERR1667515	Microbial diversity in arctic freshwaters is structured by inoculation of microbes from soils	Illumina HiSeq 2000	57503	68.63	-149.613	-8.74364	245	9.43877	64.283	non-saline	freshwater biome	freshwater lake	0
1883.2007.362.Crump.Artic.LTREB.main.lane2.NoIndex	ERP017459	ERR1667516	Microbial diversity in arctic freshwaters is structured by inoculation of microbes from soils	Illumina HiSeq 2000	83966	68.63	-149.613	-8.74364	245	9.43877	64.283	non-saline	freshwater biome	freshwater lake	0
1883.2007.363.Crump.Artic.LTREB.main.lane2.NoIndex	ERP017459	ERR1667517	Microbial diversity in arctic freshwaters is structured by inoculation of microbes from soils	Illumina HiSeq 2000	115414	68.63	-149.613	-8.74364	245	9.43877	64.283	non-saline	freshwater biome	freshwater lake	0
1883.2007.364.Crump.Artic.LTREB.main.lane2.NoIndex	ERP017459	ERR1667518	Microbial diversity in arctic freshwaters is structured by inoculation of microbes from soils	Illumina HiSeq 2000	103491	68.6331	-149.628	-8.74364	245	9.43877	64.283	non-saline	freshwater biome	freshwater lake	0
1883.2007.365.Crump.Artic.LTREB.main.lane2.NoIndex	ERP017459	ERR1667519	Microbial diversity in arctic freshwaters is structured by inoculation of microbes from soils	Illumina HiSeq 2000	99775	68.6331	-149.628	-8.74364	245	9.43877	64.283	non-saline	freshwater biome	freshwater lake	0
1883.2007.366.Crump.Artic.LTREB.main.lane2.NoIndex	ERP017459	ERR1667520	Microbial diversity in arctic freshwaters is structured by inoculation of microbes from soils	Illumina HiSeq 2000	111997	68.6331	-149.628	-8.74364	245	9.43877	64.283	non-saline	freshwater biome	freshwater lake	0
1883.2007.367.Crump.Artic.LTREB.main.lane2.NoIndex	ERP017459	ERR1667521	Microbial diversity in arctic freshwaters is structured by inoculation of microbes from soils	Illumina HiSeq 2000	105403	68.6332	-149.611	-8.74364	245	9.43877	64.283	non-saline	freshwater biome	freshwater lake	0
1883.2007.368.Crump.Artic.LTREB.main.lane2.NoIndex	ERP017459	ERR1667522	Microbial diversity in arctic freshwaters is structured by inoculation of microbes from soils	Illumina HiSeq 2000	123209	68.6332	-149.611	-8.74364	245	9.43877	64.283	non-saline	freshwater biome	freshwater lake	0
1883.2007.369.Crump.Artic.LTREB.main.lane2.NoIndex	ERP017459	ERR1667523	Microbial diversity in arctic freshwaters is structured by inoculation of microbes from soils	Illumina HiSeq 2000	95490	68.6332	-149.611	-8.74364	245	9.43877	64.283	non-saline	freshwater biome	freshwater lake	0
1883.2007.37.Crump.Artic.LTREB.main.lane2.NoIndex	ERP017459	ERR1667524	Microbial diversity in arctic freshwaters is structured by inoculation of microbes from soils	Illumina HiSeq 2000	78135	68.6326	-149.601	-8.74364	245	9.43877	64.283	non-saline	freshwater biome	freshwater lake	0
1883.2007.371.Crump.Artic.LTREB.main.lane2.NoIndex	ERP017459	ERR1667525	Microbial diversity in arctic freshwaters is structured by inoculation of microbes from soils	Illumina HiSeq 2000	117614	68.6326	-149.601	-8.74364	245	9.43877	64.283	non-saline	freshwater biome	freshwater lake	0
1883.2007.372.Crump.Artic.LTREB.main.lane2.NoIndex	ERP017459	ERR1667526	Microbial diversity in arctic freshwaters is structured by inoculation of microbes from soils	Illumina HiSeq 2000	98035	68.6326	-149.601	-8.74364	245	9.43877	64.283	non-saline	freshwater biome	freshwater lake	0
1883.2007.373.Crump.Artic.LTREB.main.lane2.NoIndex	ERP017459	ERR1667527	Microbial diversity in arctic freshwaters is structured by inoculation of microbes from soils	Illumina HiSeq 2000	113810	68.6386	-149.611	-8.74364	245	9.43877	64.283	non-saline	freshwater biome	freshwater lake	0
1883.2007.374.Crump.Artic.LTREB.main.lane2.NoIndex	ERP017459	ERR1667528	Microbial diversity in arctic freshwaters is structured by inoculation of microbes from soils	Illumina HiSeq 2000	104597	68.6386	-149.611	-8.74364	245	9.43877	64.283	non-saline	freshwater biome	freshwater lake	0
1883.2007.375.Crump.Artic.LTREB.main.lane2.NoIndex	ERP017459	ERR1667529	Microbial diversity in arctic freshwaters is structured by inoculation of microbes from soils	Illumina HiSeq 2000	115570	68.6386	-149.611	-8.74364	245	9.43877	64.283	non-saline	freshwater biome	freshwater lake	0
1883.2007.376.Crump.Artic.LTREB.main.lane2.NoIndex	ERP017459	ERR1667530	Microbial diversity in arctic freshwaters is structured by inoculation of microbes from soils	Illumina HiSeq 2000	103904	68.6364	-149.595	-8.74364	245	9.43877	64.283	non-saline	freshwater biome	freshwater lake	0
1883.2007.377.Crump.Artic.LTREB.main.lane2.NoIndex	ERP017459	ERR1667531	Microbial diversity in arctic freshwaters is structured by inoculation of microbes from soils	Illumina HiSeq 2000	72483	68.6364	-149.595	-8.74364	245	9.43877	64.283	non-saline	freshwater biome	freshwater lake	0
1883.2007.378.Crump.Artic.LTREB.main.lane2.NoIndex	ERP017459	ERR1667532	Microbial diversity in arctic freshwaters is structured by inoculation of microbes from soils	Illumina HiSeq 2000	63084	68.6364	-149.595	-8.74364	245	9.43877	64.283	non-saline	freshwater biome	freshwater lake	0
1883.2007.379.Crump.Artic.LTREB.main.lane2.NoIndex	ERP017459	ERR1667533	Microbial diversity in arctic freshwaters is structured by inoculation of microbes from soils	Illumina HiSeq 2000	116423	68.6399	-149.596	-8.74364	245	9.43877	64.283	non-saline	freshwater biome	freshwater lake	0
1883.2007.38.Crump.Artic.LTREB.main.lane2.NoIndex	ERP017459	ERR1667534	Microbial diversity in arctic freshwaters is structured by inoculation of microbes from soils	Illumina HiSeq 2000	126807	68.6399	-149.596	-8.74364	245	9.43877	64.283	non-saline	freshwater biome	freshwater lake	0
1883.2007.381.Crump.Artic.LTREB.main.lane2.NoIndex	ERP017459	ERR1667535	Microbial diversity in arctic freshwaters is structured by inoculation of microbes from soils	Illumina HiSeq 2000	115552	68.6399	-149.596	-8.74364	245	9.43877	64.283	non-saline	freshwater biome	freshwater lake	0
1883.2008.086.Crump.Artic.LTREB.main.lane2.NoIndex	ERP017459	ERR1667754	Microbial diversity in arctic freshwaters is structured by inoculation of microbes from soils	Illumina HiSeq 2000	150362	68.5737	-149.537	-8.74364	245	9.43877	64.283	non-saline	freshwater biome	freshwater river	0.005
1883.2008.087.Crump.Artic.LTREB.main.lane2.NoIndex	ERP017459	ERR1667755	Microbial diversity in arctic freshwaters is structured by inoculation of microbes from soils	Illumina HiSeq 2000	154350	68.5737	-149.537	-8.74364	245	9.43877	64.283	non-saline	freshwater biome	freshwater river	0.005
1883.2008.094.Crump.Artic.LTREB.main.lane2.NoIndex	ERP017459	ERR1667762	Microbial diversity in arctic freshwaters is structured by inoculation of microbes from soils	Illumina HiSeq 2000	141893	68.6015	-149.579	-8.74364	245	9.43877	64.283	non-saline	freshwater biome	freshwater river	0.005
1883.2008.095.Crump.Artic.LTREB.main.lane2.NoIndex	ERP017459	ERR1667763	Microbial diversity in arctic freshwaters is structured by inoculation of microbes from soils	Illumina HiSeq 2000	150316	68.6015	-149.579	-8.74364	245	9.43877	64.283	non-saline	freshwater biome	freshwater river	0.005
1883.2008.102.Crump.Artic.LTREB.main.lane2.NoIndex	ERP017459	ERR1667770	Microbial diversity in arctic freshwaters is structured by inoculation of microbes from soils	Illumina HiSeq 2000	149740	68.6085	-149.588	-8.74364	245	9.43877	64.283	non-saline	freshwater biome	freshwater river	0.005
1883.2008.103.Crump.Artic.LTREB.main.lane2.NoIndex	ERP017459	ERR1667771	Microbial diversity in arctic freshwaters is structured by inoculation of microbes from soils	Illumina HiSeq 2000	144147	68.6085	-149.588	-8.74364	245	9.43877	64.283	non-saline	freshwater biome	freshwater river	0.005
1883.2008.11.Crump.Artic.LTREB.main.lane2.NoIndex	ERP017459	ERR1667778	Microbial diversity in arctic freshwaters is structured by inoculation of microbes from soils	Illumina HiSeq 2000	144624	68.5858	-149.622	-8.74364	245	9.43877	64.283	non-saline	freshwater biome	freshwater river	0.005
1883.2008.111.Crump.Artic.LTREB.main.lane2.NoIndex	ERP017459	ERR1667779	Microbial diversity in arctic freshwaters is structured by inoculation of microbes from soils	Illumina HiSeq 2000	134176	68.5858	-149.622	-8.74364	245	9.43877	64.283	non-saline	freshwater biome	freshwater river	0.005
1883.2008.116.Crump.Artic.LTREB.main.lane2.NoIndex	ERP017459	ERR1667784	Microbial diversity in arctic freshwaters is structured by inoculation of microbes from soils	Illumina HiSeq 2000	134253	68.5913	-149.612	-8.74364	245	9.43877	64.283	non-saline	freshwater biome	freshwater river	0.005
1883.2008.117.Crump.Artic.LTREB.main.lane2.NoIndex	ERP017459	ERR1667785	Microbial diversity in arctic freshwaters is structured by inoculation of microbes from soils	Illumina HiSeq 2000	135652	68.5913	-149.612	-8.74364	245	9.43877	64.283	non-saline	freshwater biome	freshwater river	0.005
1883.2008.122.Crump.Artic.LTREB.main.lane2.NoIndex	ERP017459	ERR1667790	Microbial diversity in arctic freshwaters is structured by inoculation of microbes from soils	Illumina HiSeq 2000	115518	68.5969	-149.601	-8.74364	245	9.43877	64.283	non-saline	freshwater biome	freshwater river	0.005
1883.2008.123.Crump.Artic.LTREB.main.lane2.NoIndex	ERP017459	ERR1667791	Microbial diversity in arctic freshwaters is structured by inoculation of microbes from soils	Illumina HiSeq 2000	123465	68.5969	-149.601	-8.74364	245	9.43877	64.283	non-saline	freshwater biome	freshwater river	0.005
1883.2008.14.Crump.Artic.LTREB.main.lane2.NoIndex	ERP017459	ERR1667808	Microbial diversity in arctic freshwaters is structured by inoculation of microbes from soils	Illumina HiSeq 2000	80196	68.6326	-149.601	-8.74364	245	9.43877	64.283	non-saline	freshwater biome	freshwater lake	0
1883.2008.141.Crump.Artic.LTREB.main.lane2.NoIndex	ERP017459	ERR1667809	Microbial diversity in arctic freshwaters is structured by inoculation of microbes from soils	Illumina HiSeq 2000	100676	68.6326	-149.601	-8.74364	245	9.43877	64.283	non-saline	freshwater biome	freshwater lake	0
1883.2008.142.Crump.Artic.LTREB.main.lane2.NoIndex	ERP017459	ERR1667810	Microbial diversity in arctic freshwaters is structured by inoculation of microbes from soils	Illumina HiSeq 2000	121827	68.6364	-149.595	-8.74364	245	9.43877	64.283	non-saline	freshwater biome	freshwater lake	0
1883.2008.143.Crump.Artic.LTREB.main.lane2.NoIndex	ERP017459	ERR1667811	Microbial diversity in arctic freshwaters is structured by inoculation of microbes from soils	Illumina HiSeq 2000	110600	68.6364	-149.595	-8.74364	245	9.43877	64.283	non-saline	freshwater biome	freshwater lake	0
1883.2008.144.Crump.Artic.LTREB.main.lane2.NoIndex	ERP017459	ERR1667812	Microbial diversity in arctic freshwaters is structured by inoculation of microbes from soils	Illumina HiSeq 2000	91996	68.626	-149.599	-8.74364	245	9.43877	64.283	non-saline	freshwater biome	freshwater lake	0
1883.2008.145.Crump.Artic.LTREB.main.lane2.NoIndex	ERP017459	ERR1667813	Microbial diversity in arctic freshwaters is structured by inoculation of microbes from soils	Illumina HiSeq 2000	136244	68.626	-149.599	-8.74364	245	9.43877	64.283	non-saline	freshwater biome	freshwater lake	0
1883.2008.146.Crump.Artic.LTREB.main.lane2.NoIndex	ERP017459	ERR1667814	Microbial diversity in arctic freshwaters is structured by inoculation of microbes from soils	Illumina HiSeq 2000	108073	68.6399	-149.596	-8.74364	245	9.43877	64.283	non-saline	freshwater biome	freshwater lake	0
1883.2008.147.Crump.Artic.LTREB.main.lane2.NoIndex	ERP017459	ERR1667815	Microbial diversity in arctic freshwaters is structured by inoculation of microbes from soils	Illumina HiSeq 2000	83101	68.6399	-149.596	-8.74364	245	9.43877	64.283	non-saline	freshwater biome	freshwater lake	0
1883.2008.27.Crump.Artic.LTREB.main.lane2.NoIndex	ERP017459	ERR1667912	Microbial diversity in arctic freshwaters is structured by inoculation of microbes from soils	Illumina HiSeq 2000	133237	68.6326	-149.601	-8.74364	245	9.43877	64.283	non-saline	freshwater biome	freshwater lake	0
1883.2008.271.Crump.Artic.LTREB.main.lane2.NoIndex	ERP017459	ERR1667913	Microbial diversity in arctic freshwaters is structured by inoculation of microbes from soils	Illumina HiSeq 2000	147821	68.6326	-149.601	-8.74364	245	9.43877	64.283	non-saline	freshwater biome	freshwater lake	0
1883.2008.272.Crump.Artic.LTREB.main.lane2.NoIndex	ERP017459	ERR1667914	Microbial diversity in arctic freshwaters is structured by inoculation of microbes from soils	Illumina HiSeq 2000	86604	68.6364	-149.595	-8.74364	245	9.43877	64.283	non-saline	freshwater biome	freshwater lake	0
1883.2008.273.Crump.Artic.LTREB.main.lane2.NoIndex	ERP017459	ERR1667915	Microbial diversity in arctic freshwaters is structured by inoculation of microbes from soils	Illumina HiSeq 2000	80582	68.6364	-149.595	-8.74364	245	9.43877	64.283	non-saline	freshwater biome	freshwater lake	0
1883.2008.274.Crump.Artic.LTREB.main.lane2.NoIndex	ERP017459	ERR1667916	Microbial diversity in arctic freshwaters is structured by inoculation of microbes from soils	Illumina HiSeq 2000	109180	68.626	-149.599	-8.74364	245	9.43877	64.283	non-saline	freshwater biome	freshwater lake	0
1883.2008.275.Crump.Artic.LTREB.main.lane2.NoIndex	ERP017459	ERR1667917	Microbial diversity in arctic freshwaters is structured by inoculation of microbes from soils	Illumina HiSeq 2000	89432	68.626	-149.599	-8.74364	245	9.43877	64.283	non-saline	freshwater biome	freshwater lake	0
1883.2008.276.Crump.Artic.LTREB.main.lane2.NoIndex	ERP017459	ERR1667918	Microbial diversity in arctic freshwaters is structured by inoculation of microbes from soils	Illumina HiSeq 2000	92186	68.6399	-149.596	-8.74364	245	9.43877	64.283	non-saline	freshwater biome	freshwater lake	0
1883.2008.277.Crump.Artic.LTREB.main.lane2.NoIndex	ERP017459	ERR1667919	Microbial diversity in arctic freshwaters is structured by inoculation of microbes from soils	Illumina HiSeq 2000	102177	68.6399	-149.596	-8.74364	245	9.43877	64.283	non-saline	freshwater biome	freshwater lake	0
1883.2008.294.Crump.Artic.LTREB.main.lane2.NoIndex	ERP017459	ERR1667936	Microbial diversity in arctic freshwaters is structured by inoculation of microbes from soils	Illumina HiSeq 2000	107147	68.5737	-149.537	-8.74364	245	9.43877	64.283	non-saline	freshwater biome	freshwater river	0.005
1883.2008.295.Crump.Artic.LTREB.main.lane2.NoIndex	ERP017459	ERR1667937	Microbial diversity in arctic freshwaters is structured by inoculation of microbes from soils	Illumina HiSeq 2000	96406	68.5737	-149.537	-8.74364	245	9.43877	64.283	non-saline	freshwater biome	freshwater river	0.005
1883.2008.302.Crump.Artic.LTREB.main.lane2.NoIndex	ERP017459	ERR1667944	Microbial diversity in arctic freshwaters is structured by inoculation of microbes from soils	Illumina HiSeq 2000	111949	68.6015	-149.579	-8.74364	245	9.43877	64.283	non-saline	freshwater biome	freshwater river	0.005
1883.2008.303.Crump.Artic.LTREB.main.lane2.NoIndex	ERP017459	ERR1667945	Microbial diversity in arctic freshwaters is structured by inoculation of microbes from soils	Illumina HiSeq 2000	74201	68.6015	-149.579	-8.74364	245	9.43877	64.283	non-saline	freshwater biome	freshwater river	0.005
1883.2008.31.Crump.Artic.LTREB.main.lane2.NoIndex	ERP017459	ERR1667952	Microbial diversity in arctic freshwaters is structured by inoculation of microbes from soils	Illumina HiSeq 2000	109324	68.6085	-149.588	-8.74364	245	9.43877	64.283	non-saline	freshwater biome	freshwater river	0.005
1883.2008.311.Crump.Artic.LTREB.main.lane2.NoIndex	ERP017459	ERR1667953	Microbial diversity in arctic freshwaters is structured by inoculation of microbes from soils	Illumina HiSeq 2000	73896	68.6085	-149.588	-8.74364	245	9.43877	64.283	non-saline	freshwater biome	freshwater river	0.005
1883.2008.329.Crump.Artic.LTREB.main.lane2.NoIndex	ERP017459	ERR1667971	Microbial diversity in arctic freshwaters is structured by inoculation of microbes from soils	Illumina HiSeq 2000	88078	68.5858	-149.622	-8.74364	245	9.43877	64.283	non-saline	freshwater biome	freshwater river	0.005
1883.2008.33.Crump.Artic.LTREB.main.lane2.NoIndex	ERP017459	ERR1667972	Microbial diversity in arctic freshwaters is structured by inoculation of microbes from soils	Illumina HiSeq 2000	110075	68.5858	-149.622	-8.74364	245	9.43877	64.283	non-saline	freshwater biome	freshwater river	0.005
1883.2008.335.Crump.Artic.LTREB.main.lane2.NoIndex	ERP017459	ERR1667977	Microbial diversity in arctic freshwaters is structured by inoculation of microbes from soils	Illumina HiSeq 2000	98302	68.5913	-149.612	-8.74364	245	9.43877	64.283	non-saline	freshwater biome	freshwater river	0.005
1883.2008.336.Crump.Artic.LTREB.main.lane2.NoIndex	ERP017459	ERR1667978	Microbial diversity in arctic freshwaters is structured by inoculation of microbes from soils	Illumina HiSeq 2000	89288	68.5913	-149.612	-8.74364	245	9.43877	64.283	non-saline	freshwater biome	freshwater river	0.005
1883.2008.341.Crump.Artic.LTREB.main.lane2.NoIndex	ERP017459	ERR1667983	Microbial diversity in arctic freshwaters is structured by inoculation of microbes from soils	Illumina HiSeq 2000	101991	68.5969	-149.601	-8.74364	245	9.43877	64.283	non-saline	freshwater biome	freshwater river	0.005
1883.2008.342.Crump.Artic.LTREB.main.lane2.NoIndex	ERP017459	ERR1667984	Microbial diversity in arctic freshwaters is structured by inoculation of microbes from soils	Illumina HiSeq 2000	98043	68.5969	-149.601	-8.74364	245	9.43877	64.283	non-saline	freshwater biome	freshwater river	0.005
1883.2008.409.Crump.Artic.LTREB.main.lane2.NoIndex	ERP017459	ERR1668051	Microbial diversity in arctic freshwaters is structured by inoculation of microbes from soils	Illumina HiSeq 2000	155979	68.4959	-149.602	-8.51099	266	6.77219	66.7914	non-saline	freshwater biome	freshwater lake	0
1883.2008.41.Crump.Artic.LTREB.main.lane2.NoIndex	ERP017459	ERR1668052	Microbial diversity in arctic freshwaters is structured by inoculation of microbes from soils	Illumina HiSeq 2000	240452	68.4959	-149.602	-8.51099	266	6.77219	66.7914	non-saline	freshwater biome	freshwater lake	0
1883.2008.423.Crump.Artic.LTREB.main.lane2.NoIndex	ERP017459	ERR1668065	Microbial diversity in arctic freshwaters is structured by inoculation of microbes from soils	Illumina HiSeq 2000	184541	68.8264	-149.758	-9.03221	232	9.65383	63.6184	non-saline	freshwater biome	freshwater lake	0
1883.2008.424.Crump.Artic.LTREB.main.lane2.NoIndex	ERP017459	ERR1668066	Microbial diversity in arctic freshwaters is structured by inoculation of microbes from soils	Illumina HiSeq 2000	149725	68.8264	-149.758	-9.03221	232	9.65383	63.6184	non-saline	freshwater biome	freshwater lake	0
1883.2008.425.Crump.Artic.LTREB.main.lane2.NoIndex	ERP017459	ERR1668067	Microbial diversity in arctic freshwaters is structured by inoculation of microbes from soils	Illumina HiSeq 2000	192686	68.8273	-149.75	-9.03221	232	9.65383	63.6184	non-saline	freshwater biome	freshwater lake	0
1883.2008.426.Crump.Artic.LTREB.main.lane2.NoIndex	ERP017459	ERR1668068	Microbial diversity in arctic freshwaters is structured by inoculation of microbes from soils	Illumina HiSeq 2000	184001	68.8273	-149.75	-9.03221	232	9.65383	63.6184	non-saline	freshwater biome	freshwater lake	0
1883.2008.433.Crump.Artic.LTREB.main.lane2.NoIndex	ERP017459	ERR1668075	Microbial diversity in arctic freshwaters is structured by inoculation of microbes from soils	Illumina HiSeq 2000	176848	68.7017	-149.743	-9.03221	232	9.65383	63.6184	non-saline	freshwater biome	freshwater lake	0
1883.2008.434.Crump.Artic.LTREB.main.lane2.NoIndex	ERP017459	ERR1668076	Microbial diversity in arctic freshwaters is structured by inoculation of microbes from soils	Illumina HiSeq 2000	184888	68.7017	-149.743	-9.03221	232	9.65383	63.6184	non-saline	freshwater biome	freshwater lake	0
1883.2008.435.Crump.Artic.LTREB.main.lane2.NoIndex	ERP017459	ERR1668077	Microbial diversity in arctic freshwaters is structured by inoculation of microbes from soils	Illumina HiSeq 2000	103444	68.705	-149.732	-9.03221	232	9.65383	63.6184	non-saline	freshwater biome	freshwater lake	0
1883.2008.436.Crump.Artic.LTREB.main.lane2.NoIndex	ERP017459	ERR1668078	Microbial diversity in arctic freshwaters is structured by inoculation of microbes from soils	Illumina HiSeq 2000	160376	68.705	-149.732	-9.03221	232	9.65383	63.6184	non-saline	freshwater biome	freshwater lake	0
1883.2009.111.Crump.Artic.LTREB.main.lane3.NoIndex	ERP017459	ERR1668332	Microbial diversity in arctic freshwaters is structured by inoculation of microbes from soils	Illumina HiSeq 2000	278012	68.5858	-149.622	-8.74364	245	9.43877	64.283	non-saline	freshwater biome	freshwater river	0.005
1883.2009.112.Crump.Artic.LTREB.main.lane3.NoIndex	ERP017459	ERR1668333	Microbial diversity in arctic freshwaters is structured by inoculation of microbes from soils	Illumina HiSeq 2000	177357	68.5858	-149.622	-8.74364	245	9.43877	64.283	non-saline	freshwater biome	freshwater river	0.005
1883.2009.117.Crump.Artic.LTREB.main.lane3.NoIndex	ERP017459	ERR1668338	Microbial diversity in arctic freshwaters is structured by inoculation of microbes from soils	Illumina HiSeq 2000	30	68.5913	-149.612	-8.74364	245	9.43877	64.283	non-saline	freshwater biome	freshwater river	0.005
1883.2009.118.Crump.Artic.LTREB.main.lane3.NoIndex	ERP017459	ERR1668339	Microbial diversity in arctic freshwaters is structured by inoculation of microbes from soils	Illumina HiSeq 2000	61	68.5913	-149.612	-8.74364	245	9.43877	64.283	non-saline	freshwater biome	freshwater river	0.005
1883.2009.123.Crump.Artic.LTREB.main.lane3.NoIndex	ERP017459	ERR1668344	Microbial diversity in arctic freshwaters is structured by inoculation of microbes from soils	Illumina HiSeq 2000	52186	68.5969	-149.601	-8.74364	245	9.43877	64.283	non-saline	freshwater biome	freshwater river	0.005
1883.2009.124.Crump.Artic.LTREB.main.lane3.NoIndex	ERP017459	ERR1668345	Microbial diversity in arctic freshwaters is structured by inoculation of microbes from soils	Illumina HiSeq 2000	23	68.5969	-149.601	-8.74364	245	9.43877	64.283	non-saline	freshwater biome	freshwater river	0.005
1883.2009.142.Crump.Artic.LTREB.main.lane3.NoIndex	ERP017459	ERR1668363	Microbial diversity in arctic freshwaters is structured by inoculation of microbes from soils	Illumina HiSeq 2000	117	68.5737	-149.537	-8.74364	245	9.43877	64.283	non-saline	freshwater biome	freshwater river	0.005
1883.2009.143.Crump.Artic.LTREB.main.lane3.NoIndex	ERP017459	ERR1668364	Microbial diversity in arctic freshwaters is structured by inoculation of microbes from soils	Illumina HiSeq 2000	32025	68.5737	-149.537	-8.74364	245	9.43877	64.283	non-saline	freshwater biome	freshwater river	0.005
1883.2009.15.Crump.Artic.LTREB.main.lane3.NoIndex	ERP017459	ERR1668371	Microbial diversity in arctic freshwaters is structured by inoculation of microbes from soils	Illumina HiSeq 2000	76176	68.6015	-149.579	-8.74364	245	9.43877	64.283	non-saline	freshwater biome	freshwater river	0.005
1883.2009.151.Crump.Artic.LTREB.main.lane3.NoIndex	ERP017459	ERR1668372	Microbial diversity in arctic freshwaters is structured by inoculation of microbes from soils	Illumina HiSeq 2000	66287	68.6015	-149.579	-8.74364	245	9.43877	64.283	non-saline	freshwater biome	freshwater river	0.005
1883.2009.158.Crump.Artic.LTREB.main.lane3.NoIndex	ERP017459	ERR1668379	Microbial diversity in arctic freshwaters is structured by inoculation of microbes from soils	Illumina HiSeq 2000	78359	68.6085	-149.588	-8.74364	245	9.43877	64.283	non-saline	freshwater biome	freshwater river	0.005
1883.2009.159.Crump.Artic.LTREB.main.lane3.NoIndex	ERP017459	ERR1668380	Microbial diversity in arctic freshwaters is structured by inoculation of microbes from soils	Illumina HiSeq 2000	109781	68.6085	-149.588	-8.74364	245	9.43877	64.283	non-saline	freshwater biome	freshwater river	0.005
1883.2009.262.Crump.Artic.LTREB.main.lane2.NoIndex	ERP017459	ERR1668483	Microbial diversity in arctic freshwaters is structured by inoculation of microbes from soils	Illumina HiSeq 2000	63075	68.5858	-149.622	-8.74364	245	9.43877	64.283	non-saline	freshwater biome	freshwater river	0.005
1883.2009.263.Crump.Artic.LTREB.main.lane2.NoIndex	ERP017459	ERR1668484	Microbial diversity in arctic freshwaters is structured by inoculation of microbes from soils	Illumina HiSeq 2000	66284	68.5858	-149.622	-8.74364	245	9.43877	64.283	non-saline	freshwater biome	freshwater river	0.005
1883.2009.27.Crump.Artic.LTREB.main.lane2.NoIndex	ERP017459	ERR1668491	Microbial diversity in arctic freshwaters is structured by inoculation of microbes from soils	Illumina HiSeq 2000	80162	68.5913	-149.612	-8.74364	245	9.43877	64.283	non-saline	freshwater biome	freshwater river	0.005
1883.2009.271.Crump.Artic.LTREB.main.lane2.NoIndex	ERP017459	ERR1668492	Microbial diversity in arctic freshwaters is structured by inoculation of microbes from soils	Illumina HiSeq 2000	69055	68.5913	-149.612	-8.74364	245	9.43877	64.283	non-saline	freshwater biome	freshwater river	0.005
1883.2009.276.Crump.Artic.LTREB.main.lane2.NoIndex	ERP017459	ERR1668497	Microbial diversity in arctic freshwaters is structured by inoculation of microbes from soils	Illumina HiSeq 2000	98192	68.5969	-149.601	-8.74364	245	9.43877	64.283	non-saline	freshwater biome	freshwater river	0.005
1883.2009.277.Crump.Artic.LTREB.main.lane2.NoIndex	ERP017459	ERR1668498	Microbial diversity in arctic freshwaters is structured by inoculation of microbes from soils	Illumina HiSeq 2000	241	68.5969	-149.601	-8.74364	245	9.43877	64.283	non-saline	freshwater biome	freshwater river	0.005
1883.2009.305.Crump.Artic.LTREB.main.lane3.NoIndex	ERP017459	ERR1668526	Microbial diversity in arctic freshwaters is structured by inoculation of microbes from soils	Illumina HiSeq 2000	131723	68.5737	-149.537	-8.74364	245	9.43877	64.283	non-saline	freshwater biome	freshwater river	0.005
1883.2009.306.Crump.Artic.LTREB.main.lane3.NoIndex	ERP017459	ERR1668527	Microbial diversity in arctic freshwaters is structured by inoculation of microbes from soils	Illumina HiSeq 2000	109535	68.5737	-149.537	-8.74364	245	9.43877	64.283	non-saline	freshwater biome	freshwater river	0.005
1883.2009.313.Crump.Artic.LTREB.main.lane3.NoIndex	ERP017459	ERR1668534	Microbial diversity in arctic freshwaters is structured by inoculation of microbes from soils	Illumina HiSeq 2000	147625	68.6015	-149.579	-8.74364	245	9.43877	64.283	non-saline	freshwater biome	freshwater river	0.005
1883.2009.314.Crump.Artic.LTREB.main.lane3.NoIndex	ERP017459	ERR1668535	Microbial diversity in arctic freshwaters is structured by inoculation of microbes from soils	Illumina HiSeq 2000	118641	68.6015	-149.579	-8.74364	245	9.43877	64.283	non-saline	freshwater biome	freshwater river	0.005
1883.2009.321.Crump.Artic.LTREB.main.lane3.NoIndex	ERP017459	ERR1668542	Microbial diversity in arctic freshwaters is structured by inoculation of microbes from soils	Illumina HiSeq 2000	126990	68.6085	-149.588	-8.74364	245	9.43877	64.283	non-saline	freshwater biome	freshwater river	0.005
1883.2009.322.Crump.Artic.LTREB.main.lane3.NoIndex	ERP017459	ERR1668543	Microbial diversity in arctic freshwaters is structured by inoculation of microbes from soils	Illumina HiSeq 2000	100363	68.6085	-149.588	-8.74364	245	9.43877	64.283	non-saline	freshwater biome	freshwater river	0.005
1883.2010.013.Crump.Artic.LTREB.main.lane3.NoIndex	ERP017459	ERR1668625	Microbial diversity in arctic freshwaters is structured by inoculation of microbes from soils	Illumina HiSeq 2000	17	68.6256	-149.596	-8.74364	245	9.43877	64.283	non-saline	freshwater biome	freshwater river	0.005
1883.2010.014.Crump.Artic.LTREB.main.lane3.NoIndex	ERP017459	ERR1668626	Microbial diversity in arctic freshwaters is structured by inoculation of microbes from soils	Illumina HiSeq 2000	29	68.6256	-149.596	-8.74364	245	9.43877	64.283	non-saline	freshwater biome	freshwater river	0.005
1883.2010.041.Crump.Artic.LTREB.main.lane3.NoIndex	ERP017459	ERR1668653	Microbial diversity in arctic freshwaters is structured by inoculation of microbes from soils	Illumina HiSeq 2000	93	68.5444	-149.521	-8.74364	245	9.43877	64.283	non-saline	freshwater biome	freshwater river	0.005
1883.2010.042.Crump.Artic.LTREB.main.lane3.NoIndex	ERP017459	ERR1668654	Microbial diversity in arctic freshwaters is structured by inoculation of microbes from soils	Illumina HiSeq 2000	71	68.5444	-149.521	-8.74364	245	9.43877	64.283	non-saline	freshwater biome	freshwater river	0.005
1883.2010.043.Crump.Artic.LTREB.main.lane3.NoIndex	ERP017459	ERR1668655	Microbial diversity in arctic freshwaters is structured by inoculation of microbes from soils	Illumina HiSeq 2000	15	68.5434	-149.523	-8.74364	245	9.43877	64.283	non-saline	freshwater biome	freshwater river	0.005
1883.2010.044.Crump.Artic.LTREB.main.lane3.NoIndex	ERP017459	ERR1668656	Microbial diversity in arctic freshwaters is structured by inoculation of microbes from soils	Illumina HiSeq 2000	45	68.5434	-149.523	-8.74364	245	9.43877	64.283	non-saline	freshwater biome	freshwater river	0.005
1883.2010.045.Crump.Artic.LTREB.main.lane3.NoIndex	ERP017459	ERR1668657	Microbial diversity in arctic freshwaters is structured by inoculation of microbes from soils	Illumina HiSeq 2000	25	68.5438	-149.522	-8.74364	245	9.43877	64.283	non-saline	freshwater biome	freshwater river	0.005
1883.2010.046.Crump.Artic.LTREB.main.lane3.NoIndex	ERP017459	ERR1668658	Microbial diversity in arctic freshwaters is structured by inoculation of microbes from soils	Illumina HiSeq 2000	7	68.5438	-149.522	-8.74364	245	9.43877	64.283	non-saline	freshwater biome	freshwater river	0.005
1883.2010.095.Crump.Artic.LTREB.main.lane3.NoIndex	ERP017459	ERR1668707	Microbial diversity in arctic freshwaters is structured by inoculation of microbes from soils	Illumina HiSeq 2000	40	68.6778	-149.624	-9.27837	229	10.033	63.711	non-saline	freshwater biome	freshwater river	0.005
1883.2010.096.Crump.Artic.LTREB.main.lane3.NoIndex	ERP017459	ERR1668708	Microbial diversity in arctic freshwaters is structured by inoculation of microbes from soils	Illumina HiSeq 2000	26	68.6778	-149.624	-9.27837	229	10.033	63.711	non-saline	freshwater biome	freshwater river	0.005
1883.2010.097.Crump.Artic.LTREB.main.lane3.NoIndex	ERP017459	ERR1668709	Microbial diversity in arctic freshwaters is structured by inoculation of microbes from soils	Illumina HiSeq 2000	245	68.6778	-149.624	-9.27837	229	10.033	63.711	non-saline	freshwater biome	freshwater river	0.005
1883.2010.098.Crump.Artic.LTREB.main.lane3.NoIndex	ERP017459	ERR1668710	Microbial diversity in arctic freshwaters is structured by inoculation of microbes from soils	Illumina HiSeq 2000	47	68.6778	-149.624	-9.27837	229	10.033	63.711	non-saline	freshwater biome	freshwater river	0.005
1883.2010.1.Crump.Artic.LTREB.main.lane3.NoIndex	ERP017459	ERR1668712	Microbial diversity in arctic freshwaters is structured by inoculation of microbes from soils	Illumina HiSeq 2000	160395	68.6778	-149.624	-9.27837	229	10.033	63.711	non-saline	freshwater biome	freshwater river	0.005
1883.2010.101.Crump.Artic.LTREB.main.lane3.NoIndex	ERP017459	ERR1668713	Microbial diversity in arctic freshwaters is structured by inoculation of microbes from soils	Illumina HiSeq 2000	117	68.6778	-149.624	-9.27837	229	10.033	63.711	non-saline	freshwater biome	freshwater river	0.005
1883.2010.292A.Crump.Artic.LTREB.main.lane3.NoIndex	ERP017459	ERR1668902	Microbial diversity in arctic freshwaters is structured by inoculation of microbes from soils	Illumina HiSeq 2000	112834	68.5858	-149.622	-8.74364	245	9.43877	64.283	non-saline	freshwater biome	freshwater river	0.005
1883.2010.292B.Crump.Artic.LTREB.main.lane3.NoIndex	ERP017459	ERR1668903	Microbial diversity in arctic freshwaters is structured by inoculation of microbes from soils	Illumina HiSeq 2000	133633	68.5858	-149.622	-8.74364	245	9.43877	64.283	non-saline	freshwater biome	freshwater river	0.005
1883.2010.299A.Crump.Artic.LTREB.main.lane3.NoIndex	ERP017459	ERR1668913	Microbial diversity in arctic freshwaters is structured by inoculation of microbes from soils	Illumina HiSeq 2000	102234	68.5913	-149.612	-8.74364	245	9.43877	64.283	non-saline	freshwater biome	freshwater river	0.005
1883.2010.299B.Crump.Artic.LTREB.main.lane3.NoIndex	ERP017459	ERR1668914	Microbial diversity in arctic freshwaters is structured by inoculation of microbes from soils	Illumina HiSeq 2000	98323	68.5913	-149.612	-8.74364	245	9.43877	64.283	non-saline	freshwater biome	freshwater river	0.005
1883.2010.306A.Crump.Artic.LTREB.main.lane3.NoIndex	ERP017459	ERR1668924	Microbial diversity in arctic freshwaters is structured by inoculation of microbes from soils	Illumina HiSeq 2000	98817	68.5969	-149.601	-8.74364	245	9.43877	64.283	non-saline	freshwater biome	freshwater river	0.005
1883.2010.306B.Crump.Artic.LTREB.main.lane3.NoIndex	ERP017459	ERR1668925	Microbial diversity in arctic freshwaters is structured by inoculation of microbes from soils	Illumina HiSeq 2000	92090	68.5969	-149.601	-8.74364	245	9.43877	64.283	non-saline	freshwater biome	freshwater river	0.005
1883.2010.313A.Crump.Artic.LTREB.main.lane3.NoIndex	ERP017459	ERR1668935	Microbial diversity in arctic freshwaters is structured by inoculation of microbes from soils	Illumina HiSeq 2000	103923	68.5737	-149.537	-8.74364	245	9.43877	64.283	non-saline	freshwater biome	freshwater river	0.005
1883.2010.313B.Crump.Artic.LTREB.main.lane3.NoIndex	ERP017459	ERR1668936	Microbial diversity in arctic freshwaters is structured by inoculation of microbes from soils	Illumina HiSeq 2000	65393	68.5737	-149.537	-8.74364	245	9.43877	64.283	non-saline	freshwater biome	freshwater river	0.005
1883.2011.279.Crump.Artic.LTREB.main.lane4.NoIndex	ERP017459	ERR1669252	Microbial diversity in arctic freshwaters is structured by inoculation of microbes from soils	Illumina HiSeq 2000	73652	68.5858	-149.622	-8.74364	245	9.43877	64.283	non-saline	freshwater biome	freshwater river	0.005
1883.2011.28.Crump.Artic.LTREB.main.lane4.NoIndex	ERP017459	ERR1669253	Microbial diversity in arctic freshwaters is structured by inoculation of microbes from soils	Illumina HiSeq 2000	86365	68.5858	-149.622	-8.74364	245	9.43877	64.283	non-saline	freshwater biome	freshwater river	0.005
1883.2011.288.Crump.Artic.LTREB.main.lane4.NoIndex	ERP017459	ERR1669261	Microbial diversity in arctic freshwaters is structured by inoculation of microbes from soils	Illumina HiSeq 2000	94236	68.5913	-149.612	-8.74364	245	9.43877	64.283	non-saline	freshwater biome	freshwater river	0.005
1883.2011.289.Crump.Artic.LTREB.main.lane4.NoIndex	ERP017459	ERR1669262	Microbial diversity in arctic freshwaters is structured by inoculation of microbes from soils	Illumina HiSeq 2000	88943	68.5913	-149.612	-8.74364	245	9.43877	64.283	non-saline	freshwater biome	freshwater river	0.005
1883.2011.297.Crump.Artic.LTREB.main.lane4.NoIndex	ERP017459	ERR1669269	Microbial diversity in arctic freshwaters is structured by inoculation of microbes from soils	Illumina HiSeq 2000	230249	68.5969	-149.601	-8.74364	245	9.43877	64.283	non-saline	freshwater biome	freshwater river	0.005
1883.2011.298.Crump.Artic.LTREB.main.lane4.NoIndex	ERP017459	ERR1669270	Microbial diversity in arctic freshwaters is structured by inoculation of microbes from soils	Illumina HiSeq 2000	92237	68.5969	-149.601	-8.74364	245	9.43877	64.283	non-saline	freshwater biome	freshwater river	0.005
1883.2011.486.Crump.Artic.LTREB.main.lane4.NoIndex	ERP017459	ERR1669412	Microbial diversity in arctic freshwaters is structured by inoculation of microbes from soils	Illumina HiSeq 2000	118455	70.1055	-143.503	-11.4375	114	7.42759	59.8906	saline	marine biome	coastal	0.015		32
1883.2011.488.Crump.Artic.LTREB.main.lane4.NoIndex	ERP017459	ERR1669414	Microbial diversity in arctic freshwaters is structured by inoculation of microbes from soils	Illumina HiSeq 2000	105369	70.1096	-143.427	-11.4176	116	7.5241	59.0677	saline	marine biome	coastal	0.015		34
1883.2011.49.Crump.Artic.LTREB.main.lane4.NoIndex	ERP017459	ERR1669416	Microbial diversity in arctic freshwaters is structured by inoculation of microbes from soils	Illumina HiSeq 2000	106438	70.1162	-143.379	-11.4176	116	7.5241	59.0677	saline	marine biome	coastal	0.015		30
1883.2011.492.Crump.Artic.LTREB.main.lane4.NoIndex	ERP017459	ERR1669418	Microbial diversity in arctic freshwaters is structured by inoculation of microbes from soils	Illumina HiSeq 2000	73336	70.066	-143.19	-11.3784	117	7.53855	60.0408	saline	marine biome	coastal	0.015		34
1883.2011.494.Crump.Artic.LTREB.main.lane4.NoIndex	ERP017459	ERR1669420	Microbial diversity in arctic freshwaters is structured by inoculation of microbes from soils	Illumina HiSeq 2000	35493	70.0881	-143.09	-11.3633	119	7.60374	61.8154	saline	marine biome	coastal	0.015		32
1883.2011.496.Crump.Artic.LTREB.main.lane4.NoIndex	ERP017459	ERR1669422	Microbial diversity in arctic freshwaters is structured by inoculation of microbes from soils	Illumina HiSeq 2000	66614	70.1566	-143.584	-11.4375	114	7.42759	59.8906	saline	marine biome	coastal	0.015
1883.2011.498.Crump.Artic.LTREB.main.lane4.NoIndex	ERP017459	ERR1669424	Microbial diversity in arctic freshwaters is structured by inoculation of microbes from soils	Illumina HiSeq 2000	76434	70.1534	-143.532	-11.4375	114	7.42759	59.8906	saline	marine biome	coastal	0.015
1883.2011.5.Crump.Artic.LTREB.main.lane4.NoIndex	ERP017459	ERR1669426	Microbial diversity in arctic freshwaters is structured by inoculation of microbes from soils	Illumina HiSeq 2000	95014	70.0863	-143.63	-11.4375	114	7.42759	59.8906	saline	marine biome	coastal	0.015		28
1883.2011.502.Crump.Artic.LTREB.main.lane4.NoIndex	ERP017459	ERR1669428	Microbial diversity in arctic freshwaters is structured by inoculation of microbes from soils	Illumina HiSeq 2000	118787	70.1008	-143.578	-11.4375	114	7.42759	59.8906	saline	marine biome	coastal	0.015		32
1883.2011.504.Crump.Artic.LTREB.main.lane4.NoIndex	ERP017459	ERR1669430	Microbial diversity in arctic freshwaters is structured by inoculation of microbes from soils	Illumina HiSeq 2000	14	70.1185	-143.57	-11.4375	114	7.42759	59.8906	saline	marine biome	coastal	0.015		28
1883.2011.506.Crump.Artic.LTREB.main.lane4.NoIndex	ERP017459	ERR1669432	Microbial diversity in arctic freshwaters is structured by inoculation of microbes from soils	Illumina HiSeq 2000	26	70.1042	-143.127	-11.3633	119	7.60374	61.8154	saline	marine biome	coastal	0.015		31
1883.2011.508.Crump.Artic.LTREB.main.lane4.NoIndex	ERP017459	ERR1669434	Microbial diversity in arctic freshwaters is structured by inoculation of microbes from soils	Illumina HiSeq 2000	64	70.0871	-143.055	-11.3633	119	7.60374	61.8154	saline	marine biome	coastal	0.015		33
1883.2011.51.Crump.Artic.LTREB.main.lane4.NoIndex	ERP017459	ERR1669436	Microbial diversity in arctic freshwaters is structured by inoculation of microbes from soils	Illumina HiSeq 2000	14	69.959	-142.494	-11.5953	133	7.90676	63.2695	saline	marine biome	coastal	0.015		30
1883.2011.511.Crump.Artic.LTREB.main.lane4.NoIndex	ERP017459	ERR1669437	Microbial diversity in arctic freshwaters is structured by inoculation of microbes from soils	Illumina HiSeq 2000	18	69.959	-142.494	-11.5953	133	7.90676	63.2695	saline	marine biome	coastal	0.015		30
1883.2011.513.Crump.Artic.LTREB.main.lane4.NoIndex	ERP017459	ERR1669439	Microbial diversity in arctic freshwaters is structured by inoculation of microbes from soils	Illumina HiSeq 2000	8	69.9478	-142.44	-11.5953	133	7.90676	63.2695	saline	marine biome	coastal	0.015		30
1883.2011.515.Crump.Artic.LTREB.main.lane4.NoIndex	ERP017459	ERR1669441	Microbial diversity in arctic freshwaters is structured by inoculation of microbes from soils	Illumina HiSeq 2000	23	69.8633	-142.186	-11.5202	135	7.67103	64.1951	saline	marine biome	coastal	0.015		28
1883.2011.516.Crump.Artic.LTREB.main.lane4.NoIndex	ERP017459	ERR1669442	Microbial diversity in arctic freshwaters is structured by inoculation of microbes from soils	Illumina HiSeq 2000	15	69.8633	-142.186	-11.5202	135	7.67103	64.1951	saline	marine biome	coastal	0.015		28
1883.2011.518.Crump.Artic.LTREB.main.lane4.NoIndex	ERP017459	ERR1669444	Microbial diversity in arctic freshwaters is structured by inoculation of microbes from soils	Illumina HiSeq 2000	15	69.8783	-142.238	-11.5202	135	7.67103	64.1951	saline	marine biome	coastal	0.015		30
1883.2011.52.Crump.Artic.LTREB.main.lane4.NoIndex	ERP017459	ERR1669446	Microbial diversity in arctic freshwaters is structured by inoculation of microbes from soils	Illumina HiSeq 2000	9	69.8984	-142.311	-11.5202	135	7.67103	64.1951	saline	marine biome	coastal	0.015		30
1883.2011.522.Crump.Artic.LTREB.main.lane4.NoIndex	ERP017459	ERR1669448	Microbial diversity in arctic freshwaters is structured by inoculation of microbes from soils	Illumina HiSeq 2000	41	70.0786	-145.558	-11.321	126	6.98475	56.4152	saline	freshwater biome	coastal	0.015
1883.2011.523.Crump.Artic.LTREB.main.lane4.NoIndex	ERP017459	ERR1669449	Microbial diversity in arctic freshwaters is structured by inoculation of microbes from soils	Illumina HiSeq 2000	28	70.0759	-145.542	-11.321	126	6.98475	56.4152	saline	freshwater biome	coastal	0.015
1883.2011.524.Crump.Artic.LTREB.main.lane4.NoIndex	ERP017459	ERR1669450	Microbial diversity in arctic freshwaters is structured by inoculation of microbes from soils	Illumina HiSeq 2000	113437	70.0757	-145.529	-11.321	126	6.98475	56.4152	saline	freshwater biome	coastal	0.015
1883.2011.527.Crump.Artic.LTREB.main.lane4.NoIndex	ERP017459	ERR1669453	Microbial diversity in arctic freshwaters is structured by inoculation of microbes from soils	Illumina HiSeq 2000	97033	70.0562	-144.141	-11.4117	113	6.92241	58.2449	saline	freshwater biome	coastal	0.015
1883.2011.527.Crump.Artic.LTREB.main.lane4.NoIndex.r	ERP017459	ERR1669454	Microbial diversity in arctic freshwaters is structured by inoculation of microbes from soils	Illumina HiSeq 2000	17	70.0562	-144.141	-11.4117	113	6.92241	58.2449	saline	freshwater biome	coastal	0.015
1883.2011.528.Crump.Artic.LTREB.main.lane4.NoIndex	ERP017459	ERR1669455	Microbial diversity in arctic freshwaters is structured by inoculation of microbes from soils	Illumina HiSeq 2000	80219	70.0758	-144.084	-11.4117	113	6.92241	58.2449	saline	freshwater biome	coastal	0.015
1883.2011.528.Crump.Artic.LTREB.main.lane4.NoIndex.r	ERP017459	ERR1669456	Microbial diversity in arctic freshwaters is structured by inoculation of microbes from soils	Illumina HiSeq 2000	16	70.0758	-144.084	-11.4117	113	6.92241	58.2449	saline	freshwater biome	coastal	0.015
1883.2011.529.Crump.Artic.LTREB.main.lane4.NoIndex	ERP017459	ERR1669457	Microbial diversity in arctic freshwaters is structured by inoculation of microbes from soils	Illumina HiSeq 2000	122475	70.0558	-144.148	-11.4117	113	6.92241	58.2449	saline	freshwater biome	coastal	0.015
1883.2011.529.Crump.Artic.LTREB.main.lane4.NoIndex.r	ERP017459	ERR1669458	Microbial diversity in arctic freshwaters is structured by inoculation of microbes from soils	Illumina HiSeq 2000	48	70.0558	-144.148	-11.4117	113	6.92241	58.2449	saline	freshwater biome	coastal	0.015
1883.2011.531.Crump.Artic.LTREB.main.lane4.NoIndex	ERP017459	ERR1669461	Microbial diversity in arctic freshwaters is structured by inoculation of microbes from soils	Illumina HiSeq 2000	104741	69.6344	-141.267	-11.1497	151	8.24413	70.0149	saline	marine biome	coastal	0.015		30
1883.2011.531.Crump.Artic.LTREB.main.lane4.NoIndex.r	ERP017459	ERR1669462	Microbial diversity in arctic freshwaters is structured by inoculation of microbes from soils	Illumina HiSeq 2000	22	69.6344	-141.267	-11.1497	151	8.24413	70.0149	saline	marine biome	coastal	0.015		30
1883.2011.533.Crump.Artic.LTREB.main.lane4.NoIndex	ERP017459	ERR1669465	Microbial diversity in arctic freshwaters is structured by inoculation of microbes from soils	Illumina HiSeq 2000	76335	69.6598	-141.34	-11.1058	148	8.58578	70.0892	saline	marine biome	coastal	0.015		30
1883.2011.533.Crump.Artic.LTREB.main.lane4.NoIndex.r	ERP017459	ERR1669466	Microbial diversity in arctic freshwaters is structured by inoculation of microbes from soils	Illumina HiSeq 2000	11	69.6598	-141.34	-11.1058	148	8.58578	70.0892	saline	marine biome	coastal	0.015		30
1883.2011.535.Crump.Artic.LTREB.main.lane3.NoIndex	ERP017459	ERR1669469	Microbial diversity in arctic freshwaters is structured by inoculation of microbes from soils	Illumina HiSeq 2000	141138	69.6828	-141.413	-11.7908	147	7.69891	66.275	saline	marine biome	coastal	0.015		31
1883.2011.537.Crump.Artic.LTREB.main.lane3.NoIndex	ERP017459	ERR1669471	Microbial diversity in arctic freshwaters is structured by inoculation of microbes from soils	Illumina HiSeq 2000	140211	69.6956	-141.305	-11.4275	146	7.07167	67.2978	saline	marine biome	coastal	0.015
1883.2011.539.Crump.Artic.LTREB.main.lane3.NoIndex	ERP017459	ERR1669473	Microbial diversity in arctic freshwaters is structured by inoculation of microbes from soils	Illumina HiSeq 2000	121127	69.6925	-141.254	-11.4275	146	7.07167	67.2978	saline	marine biome	coastal	0.015
1883.2011.54.Crump.Artic.LTREB.main.lane3.NoIndex	ERP017459	ERR1669474	Microbial diversity in arctic freshwaters is structured by inoculation of microbes from soils	Illumina HiSeq 2000	148069	70.0554	-144.154	-11.4117	113	6.92241	58.2449	saline	freshwater biome	coastal	0.015
1883.2011.541.Crump.Artic.LTREB.main.lane3.NoIndex	ERP017459	ERR1669475	Microbial diversity in arctic freshwaters is structured by inoculation of microbes from soils	Illumina HiSeq 2000	116504	70.0785	-143.961	-11.3876	114	7.24757	56.6356	saline	freshwater biome	coastal	0.015
1883.2011.542.Crump.Artic.LTREB.main.lane3.NoIndex	ERP017459	ERR1669476	Microbial diversity in arctic freshwaters is structured by inoculation of microbes from soils	Illumina HiSeq 2000	136456	70.0791	-143.972	-11.3876	114	7.24757	56.6356	saline	freshwater biome	coastal	0.015
1883.2011.543.Crump.Artic.LTREB.main.lane3.NoIndex	ERP017459	ERR1669477	Microbial diversity in arctic freshwaters is structured by inoculation of microbes from soils	Illumina HiSeq 2000	73650	70.0817	-144.036	-11.4117	113	6.92241	58.2449	saline	freshwater biome	coastal	0.015
1883.2011.544.Crump.Artic.LTREB.main.lane3.NoIndex	ERP017459	ERR1669478	Microbial diversity in arctic freshwaters is structured by inoculation of microbes from soils	Illumina HiSeq 2000	81616	70.0818	-144.025	-11.4117	113	6.92241	58.2449	saline	freshwater biome	coastal	0.015
1883.2011.545.Crump.Artic.LTREB.main.lane3.NoIndex	ERP017459	ERR1669479	Microbial diversity in arctic freshwaters is structured by inoculation of microbes from soils	Illumina HiSeq 2000	98192	70.081	-143.967	-11.3876	114	7.24757	56.6356	saline	freshwater biome	coastal	0.015
1883.2011.547.Crump.Artic.LTREB.main.lane4.NoIndex	ERP017459	ERR1669481	Microbial diversity in arctic freshwaters is structured by inoculation of microbes from soils	Illumina HiSeq 2000	61	70.1196	-143.334	-11.4176	116	7.5241	59.0677	saline	freshwater biome	coastal	0.015
1883.2011.548.Crump.Artic.LTREB.main.lane4.NoIndex	ERP017459	ERR1669482	Microbial diversity in arctic freshwaters is structured by inoculation of microbes from soils	Illumina HiSeq 2000	22	70.1245	-143.29	-11.3784	117	7.53855	60.0408	saline	freshwater biome	coastal	0.015
1883.2011.549.Crump.Artic.LTREB.main.lane3.NoIndex	ERP017459	ERR1669483	Microbial diversity in arctic freshwaters is structured by inoculation of microbes from soils	Illumina HiSeq 2000	101229	70.1248	-143.303	-11.3784	117	7.53855	60.0408	saline	freshwater biome	coastal	0.015
1883.2011.55.Crump.Artic.LTREB.main.lane3.NoIndex	ERP017459	ERR1669484	Microbial diversity in arctic freshwaters is structured by inoculation of microbes from soils	Illumina HiSeq 2000	117110	70.1272	-143.241	-11.3784	117	7.53855	60.0408	saline	freshwater biome	coastal	0.015
1883.2011.551.Crump.Artic.LTREB.main.lane2.NoIndex	ERP017459	ERR1669485	Microbial diversity in arctic freshwaters is structured by inoculation of microbes from soils	Illumina HiSeq 2000	150599	70.1196	-143.328	-11.3784	117	7.53855	60.0408	saline	freshwater biome	coastal	0.015
1883.2011.552.Crump.Artic.LTREB.main.lane1.NoIndex	ERP017459	ERR1669486	Microbial diversity in arctic freshwaters is structured by inoculation of microbes from soils	Illumina HiSeq 2000	95399	70.116	-143.339	-11.4176	116	7.5241	59.0677	saline	freshwater biome	coastal	0.015
1883.2011.553.Crump.Artic.LTREB.main.lane1.NoIndex	ERP017459	ERR1669487	Microbial diversity in arctic freshwaters is structured by inoculation of microbes from soils	Illumina HiSeq 2000	78976	70.1282	-143.256	-11.3784	117	7.53855	60.0408	saline	freshwater biome	coastal	0.015
713.LS09.1	ERP016412	ERR1523971	Diversity of carbonate deposits and basement rocks in continental and marine serpentinite seeps	Illumina HiSeq 2000	3787	44.597	8.783	11.2608	1155	8.12123	36.8674	saline	marine biome	coastal	0	11.9
713.LS09.10	ERP016412	ERR1523972	Diversity of carbonate deposits and basement rocks in continental and marine serpentinite seeps	Illumina HiSeq 2000	5987	44.424	8.659	11.625	1102	7.46972	35.9146	saline	marine biome	coastal	0	11.68
713.LS09.2	ERP016412	ERR1523973	Diversity of carbonate deposits and basement rocks in continental and marine serpentinite seeps	Illumina HiSeq 2000	3983	44.597	8.783	11.2608	1155	8.12123	36.8674	saline	marine biome	coastal	0	11.68
713.LS09.4	ERP016412	ERR1523974	Diversity of carbonate deposits and basement rocks in continental and marine serpentinite seeps	Illumina HiSeq 2000	7186	44.445	8.779	12.7371	1205	6.85487	38.3861	saline	marine biome	coastal	0	11.91
713.LS09.5	ERP016412	ERR1523975	Diversity of carbonate deposits and basement rocks in continental and marine serpentinite seeps	Illumina HiSeq 2000	4365	44.445	8.779	12.7371	1205	6.85487	38.3861	saline	marine biome	coastal	0	11.91
713.LS09.6	ERP016412	ERR1523976	Diversity of carbonate deposits and basement rocks in continental and marine serpentinite seeps	Illumina HiSeq 2000	4762	44.445	8.779	12.7371	1205	6.85487	38.3861	saline	marine biome	coastal	0	11.91
713.LS09.7	ERP016412	ERR1523977	Diversity of carbonate deposits and basement rocks in continental and marine serpentinite seeps	Illumina HiSeq 2000	7786	44.451	8.782	12.7371	1205	6.85487	38.3861	saline	marine biome	coastal	0	11.75
713.LS09.8	ERP016412	ERR1523978	Diversity of carbonate deposits and basement rocks in continental and marine serpentinite seeps	Illumina HiSeq 2000	6568	44.448	8.813	12.7371	1205	6.85487	38.3861	saline	marine biome	coastal	0	11.52
713.LS09.9	ERP016412	ERR1523979	Diversity of carbonate deposits and basement rocks in continental and marine serpentinite seeps	Illumina HiSeq 2000	14	44.424	8.656	11.625	1102	7.46972	35.9146	saline	marine biome	coastal	0	11.73
713.LS10.22	ERP016412	ERR1523980	Diversity of carbonate deposits and basement rocks in continental and marine serpentinite seeps	Illumina HiSeq 2000	2188	44.445	8.779	12.7371	1205	6.85487	38.3861	saline	marine biome	coastal	0	12.46	0.354
713.LS10.23	ERP016412	ERR1523981	Diversity of carbonate deposits and basement rocks in continental and marine serpentinite seeps	Illumina HiSeq 2000	6373	44.445	8.779	12.7371	1205	6.85487	38.3861	saline	marine biome	coastal	0	12.46	0.354
713.LS10.24	ERP016412	ERR1523982	Diversity of carbonate deposits and basement rocks in continental and marine serpentinite seeps	Illumina HiSeq 2000	5282	44.445	8.779	12.7371	1205	6.85487	38.3861	saline	marine biome	coastal	0	12.46	0.354
713.LS10.26	ERP016412	ERR1523983	Diversity of carbonate deposits and basement rocks in continental and marine serpentinite seeps	Illumina HiSeq 2000	3758	44.469	8.695	12.7371	1205	6.85487	38.3861	saline	marine biome	coastal	0	10.67	0.675
713.LS10.28	ERP016412	ERR1523984	Diversity of carbonate deposits and basement rocks in continental and marine serpentinite seeps	Illumina HiSeq 2000	27	44.451	8.782	12.7371	1205	6.85487	38.3861	saline	marine biome	coastal	0	12.49	0.511
713.LS10.29	ERP016412	ERR1523985	Diversity of carbonate deposits and basement rocks in continental and marine serpentinite seeps	Illumina HiSeq 2000	2440	44.451	8.782	12.7371	1205	6.85487	38.3861	saline	marine biome	coastal	0	12.49	0.511
713.LS10.30	ERP016412	ERR1523986	Diversity of carbonate deposits and basement rocks in continental and marine serpentinite seeps	Illumina HiSeq 2000	4532	44.451	8.782	12.7371	1205	6.85487	38.3861	saline	marine biome	coastal	0	12.49	0.511
713.LS10.32	ERP016412	ERR1523987	Diversity of carbonate deposits and basement rocks in continental and marine serpentinite seeps	Illumina HiSeq 2000	4969	44.422	8.657	11.625	1102	7.46972	35.9146	saline	marine biome	coastal	0	12.26	0.272
713.LS10.33	ERP016412	ERR1523988	Diversity of carbonate deposits and basement rocks in continental and marine serpentinite seeps	Illumina HiSeq 2000	5150	44.422	8.657	11.625	1102	7.46972	35.9146	saline	marine biome	coastal	0	12.26	0.272
713.LS10.37	ERP016412	ERR1523989	Diversity of carbonate deposits and basement rocks in continental and marine serpentinite seeps	Illumina HiSeq 2000	5855	44.597	8.783	11.2608	1155	8.12123	36.8674	saline	marine biome	coastal	0	12.52	0.437
713.LS10.38	ERP016412	ERR1523990	Diversity of carbonate deposits and basement rocks in continental and marine serpentinite seeps	Illumina HiSeq 2000	7587	44.597	8.783	11.2608	1155	8.12123	36.8674	saline	marine biome	coastal	0	12.52	0.437
713.TL10.14	ERP016412	ERR1523991	Diversity of carbonate deposits and basement rocks in continental and marine serpentinite seeps	Illumina HiSeq 2000	4107	49.473	-57.981	2.46801	1418	8.22312	21.4239	saline	marine biome	coastal	0	10.5
713.TL10.30	ERP016412	ERR1523992	Diversity of carbonate deposits and basement rocks in continental and marine serpentinite seeps	Illumina HiSeq 2000	4245	49.465	-57.958	2.46801	1418	8.22312	21.4239	saline	marine biome	coastal	0	12.63
713.TL10.42	ERP016412	ERR1523993	Diversity of carbonate deposits and basement rocks in continental and marine serpentinite seeps	Illumina HiSeq 2000	3796	49.473	-57.981	2.46801	1418	8.22312	21.4239	saline	marine biome	coastal	0	10.5
713.TL10.44	ERP016412	ERR1523994	Diversity of carbonate deposits and basement rocks in continental and marine serpentinite seeps	Illumina HiSeq 2000	4496	49.473	-57.981	2.46801	1418	8.22312	21.4239	saline	marine biome	coastal	0	10.5
713.TL10.46	ERP016412	ERR1523995	Diversity of carbonate deposits and basement rocks in continental and marine serpentinite seeps	Illumina HiSeq 2000	3668	49.473	-57.981	2.46801	1418	8.22312	21.4239	saline	marine biome	coastal	0	10.5
713.TL10.48	ERP016412	ERR1523996	Diversity of carbonate deposits and basement rocks in continental and marine serpentinite seeps	Illumina HiSeq 2000	3521	49.473	-57.981	2.46801	1418	8.22312	21.4239	saline	marine biome	coastal	0	10.5
713.TL10.50	ERP016412	ERR1523997	Diversity of carbonate deposits and basement rocks in continental and marine serpentinite seeps	Illumina HiSeq 2000	4886	49.465	-57.958	2.46801	1418	8.22312	21.4239	saline	marine biome	coastal	0	12.395
713.TL10.51	ERP016412	ERR1523998	Diversity of carbonate deposits and basement rocks in continental and marine serpentinite seeps	Illumina HiSeq 2000	3577	49.465	-57.958	2.46801	1418	8.22312	21.4239	saline	marine biome	coastal	0	12.06
713.TL10.52	ERP016412	ERR1523999	Diversity of carbonate deposits and basement rocks in continental and marine serpentinite seeps	Illumina HiSeq 2000	7024	49.465	-57.958	2.46801	1418	8.22312	21.4239	saline	marine biome	coastal	0	12.31
713.TL10.53	ERP016412	ERR1524000	Diversity of carbonate deposits and basement rocks in continental and marine serpentinite seeps	Illumina HiSeq 2000	2447	49.473	-57.981	2.46801	1418	8.22312	21.4239	saline	marine biome	coastal	0	11.29
713.TL10.54	ERP016412	ERR1524001	Diversity of carbonate deposits and basement rocks in continental and marine serpentinite seeps	Illumina HiSeq 2000	2902	49.473	-57.981	2.46801	1418	8.22312	21.4239	saline	marine biome	coastal	0	11.29
713.TL11.101	ERP016412	ERR1524002	Diversity of carbonate deposits and basement rocks in continental and marine serpentinite seeps	Illumina HiSeq 2000	8355	49.465	-57.958	2.46801	1418	8.22312	21.4239	saline	marine biome	coastal	0	11.35
713.TL11.17	ERP016412	ERR1524003	Diversity of carbonate deposits and basement rocks in continental and marine serpentinite seeps	Illumina HiSeq 2000	5589	49.465	-57.958	2.46801	1418	8.22312	21.4239	saline	marine biome	coastal	0	12.37	2.1
713.TL11.18	ERP016412	ERR1524004	Diversity of carbonate deposits and basement rocks in continental and marine serpentinite seeps	Illumina HiSeq 2000	3983	49.465	-57.958	2.46801	1418	8.22312	21.4239	saline	marine biome	coastal	0	12.37	2.1
713.TL11.19	ERP016412	ERR1524005	Diversity of carbonate deposits and basement rocks in continental and marine serpentinite seeps	Illumina HiSeq 2000	4198	49.465	-57.958	2.46801	1418	8.22312	21.4239	saline	marine biome	coastal	0	12.37	2.1
713.TL11.20	ERP016412	ERR1524006	Diversity of carbonate deposits and basement rocks in continental and marine serpentinite seeps	Illumina HiSeq 2000	5652	49.465	-57.958	2.46801	1418	8.22312	21.4239	saline	marine biome	coastal	0	12.46	1.94
713.TL11.21	ERP016412	ERR1524007	Diversity of carbonate deposits and basement rocks in continental and marine serpentinite seeps	Illumina HiSeq 2000	3620	49.465	-57.958	2.46801	1418	8.22312	21.4239	saline	marine biome	coastal	0	12.46	1.94
713.TL11.22	ERP016412	ERR1524008	Diversity of carbonate deposits and basement rocks in continental and marine serpentinite seeps	Illumina HiSeq 2000	6635	49.465	-57.958	2.46801	1418	8.22312	21.4239	saline	marine biome	coastal	0	12.46	1.94
713.TL11.38	ERP016412	ERR1524009	Diversity of carbonate deposits and basement rocks in continental and marine serpentinite seeps	Illumina HiSeq 2000	4066	49.465	-57.958	2.46801	1418	8.22312	21.4239	saline	marine biome	coastal	0	12.35
713.TL11.39	ERP016412	ERR1524010	Diversity of carbonate deposits and basement rocks in continental and marine serpentinite seeps	Illumina HiSeq 2000	4944	49.465	-57.958	2.46801	1418	8.22312	21.4239	saline	marine biome	coastal	0	11.2	0.333
713.TL11.40	ERP016412	ERR1524011	Diversity of carbonate deposits and basement rocks in continental and marine serpentinite seeps	Illumina HiSeq 2000	6528	49.465	-57.958	2.46801	1418	8.22312	21.4239	saline	marine biome	coastal	0	11.2	0.333
713.TL11.41	ERP016412	ERR1524012	Diversity of carbonate deposits and basement rocks in continental and marine serpentinite seeps	Illumina HiSeq 2000	5054	49.465	-57.958	2.46801	1418	8.22312	21.4239	saline	marine biome	coastal	0	11.2	0.333
713.TL11.42	ERP016412	ERR1524013	Diversity of carbonate deposits and basement rocks in continental and marine serpentinite seeps	Illumina HiSeq 2000	6438	49.462	-57.959	2.46801	1418	8.22312	21.4239	saline	marine biome	coastal	0	9.77	0.196
713.TL11.81	ERP016412	ERR1524014	Diversity of carbonate deposits and basement rocks in continental and marine serpentinite seeps	Illumina HiSeq 2000	3849	49.473	-57.981	2.46801	1418	8.22312	21.4239	saline	marine biome	coastal	0	10.81	0.0092
713.TL11.82	ERP016412	ERR1524015	Diversity of carbonate deposits and basement rocks in continental and marine serpentinite seeps	Illumina HiSeq 2000	4651	49.473	-57.981	2.46801	1418	8.22312	21.4239	saline	marine biome	coastal	0	10.81	0.0092
713.TL11.83	ERP016412	ERR1524016	Diversity of carbonate deposits and basement rocks in continental and marine serpentinite seeps	Illumina HiSeq 2000	7933	49.473	-57.981	2.46801	1418	8.22312	21.4239	saline	marine biome	coastal	0	10.81	0.0092
713.TL11.84	ERP016412	ERR1524017	Diversity of carbonate deposits and basement rocks in continental and marine serpentinite seeps	Illumina HiSeq 2000	5791	49.473	-57.981	2.46801	1418	8.22312	21.4239	saline	marine biome	coastal	0	10.81	0.0092
713.TL11.85	ERP016412	ERR1524018	Diversity of carbonate deposits and basement rocks in continental and marine serpentinite seeps	Illumina HiSeq 2000	4093	49.492	-58.043	2.78155	1454	8.09091	21.9914	saline	marine biome	coastal	0	10.76	0.256
713.TL11.95	ERP016412	ERR1524019	Diversity of carbonate deposits and basement rocks in continental and marine serpentinite seeps	Illumina HiSeq 2000	4724	49.465	-57.958	2.46801	1418	8.22312	21.4239	saline	marine biome	coastal	0	12.37	2.1
713.TL11.97	ERP016412	ERR1524020	Diversity of carbonate deposits and basement rocks in continental and marine serpentinite seeps	Illumina HiSeq 2000	5134	49.465	-57.958	2.46801	1418	8.22312	21.4239	saline	marine biome	coastal	0	12.46	1.94
713.TL11.99	ERP016412	ERR1524021	Diversity of carbonate deposits and basement rocks in continental and marine serpentinite seeps	Illumina HiSeq 2000	3897	49.465	-57.958	2.46801	1418	8.22312	21.4239	saline	marine biome	coastal	0	12.24	0.204
678.seasonal.insitu.sample.481	ERP017221	ERR1653594	Bioturbating shrimp alter the structure and diversity of bacterial communities in coastal marine sediments	Illumina HiSeq 2000	82692	50.338	-4.148	10.3733	1057	6.50538	28.6812	saline	marine biome	coastal	10
678.seasonal.insitu.sample.488	ERP017221	ERR1653595	Bioturbating shrimp alter the structure and diversity of bacterial communities in coastal marine sediments	Illumina HiSeq 2000	11313	50.338	-4.148	10.3733	1057	6.50538	28.6812	saline	marine biome	coastal	0
678.seasonal.insitu.sample.491	ERP017221	ERR1653596	Bioturbating shrimp alter the structure and diversity of bacterial communities in coastal marine sediments	Illumina HiSeq 2000	33444	50.338	-4.148	10.3733	1057	6.50538	28.6812	saline	marine biome	coastal	10
678.seasonal.insitu.sample.492	ERP017221	ERR1653597	Bioturbating shrimp alter the structure and diversity of bacterial communities in coastal marine sediments	Illumina HiSeq 2000	56634	50.338	-4.148	10.3733	1057	6.50538	28.6812	saline	marine biome	coastal	10
678.seasonal.insitu.sample.494	ERP017221	ERR1653598	Bioturbating shrimp alter the structure and diversity of bacterial communities in coastal marine sediments	Illumina HiSeq 2000	7073	50.338	-4.148	10.3733	1057	6.50538	28.6812	saline	marine biome	coastal	10
678.seasonal.insitu.sample.495	ERP017221	ERR1653599	Bioturbating shrimp alter the structure and diversity of bacterial communities in coastal marine sediments	Illumina HiSeq 2000	55795	50.338	-4.148	10.3733	1057	6.50538	28.6812	saline	marine biome	coastal	10
678.seasonal.insitu.sample.497	ERP017221	ERR1653600	Bioturbating shrimp alter the structure and diversity of bacterial communities in coastal marine sediments	Illumina HiSeq 2000	131065	50.338	-4.148	10.3733	1057	6.50538	28.6812	saline	marine biome	coastal	10
678.seasonal.insitu.sample.499	ERP017221	ERR1653601	Bioturbating shrimp alter the structure and diversity of bacterial communities in coastal marine sediments	Illumina HiSeq 2000	113811	50.338	-4.148	10.3733	1057	6.50538	28.6812	saline	marine biome	coastal	10
678.seasonal.insitu.sample.500	ERP017221	ERR1653602	Bioturbating shrimp alter the structure and diversity of bacterial communities in coastal marine sediments	Illumina HiSeq 2000	60551	50.338	-4.148	10.3733	1057	6.50538	28.6812	saline	marine biome	coastal	0
678.seasonal.insitu.sample.501	ERP017221	ERR1653603	Bioturbating shrimp alter the structure and diversity of bacterial communities in coastal marine sediments	Illumina HiSeq 2000	96139	50.338	-4.148	10.3733	1057	6.50538	28.6812	saline	marine biome	coastal	0
678.seasonal.insitu.sample.502	ERP017221	ERR1653604	Bioturbating shrimp alter the structure and diversity of bacterial communities in coastal marine sediments	Illumina HiSeq 2000	41985	50.338	-4.148	10.3733	1057	6.50538	28.6812	saline	marine biome	coastal	0
678.seasonal.insitu.sample.503	ERP017221	ERR1653605	Bioturbating shrimp alter the structure and diversity of bacterial communities in coastal marine sediments	Illumina HiSeq 2000	7133	50.338	-4.148	10.3733	1057	6.50538	28.6812	saline	marine biome	coastal	0
678.seasonal.insitu.sample.504	ERP017221	ERR1653606	Bioturbating shrimp alter the structure and diversity of bacterial communities in coastal marine sediments	Illumina HiSeq 2000	104436	50.338	-4.148	10.3733	1057	6.50538	28.6812	saline	marine biome	coastal	10
678.seasonal.insitu.sample.505	ERP017221	ERR1653607	Bioturbating shrimp alter the structure and diversity of bacterial communities in coastal marine sediments	Illumina HiSeq 2000	38855	50.338	-4.148	10.3733	1057	6.50538	28.6812	saline	marine biome	coastal	10
678.seasonal.insitu.sample.506	ERP017221	ERR1653608	Bioturbating shrimp alter the structure and diversity of bacterial communities in coastal marine sediments	Illumina HiSeq 2000	71945	50.338	-4.148	10.3733	1057	6.50538	28.6812	saline	marine biome	coastal	10
678.seasonal.insitu.sample.507	ERP017221	ERR1653609	Bioturbating shrimp alter the structure and diversity of bacterial communities in coastal marine sediments	Illumina HiSeq 2000	9774	50.338	-4.148	10.3733	1057	6.50538	28.6812	saline	marine biome	coastal	10
678.seasonal.insitu.sample.509	ERP017221	ERR1653610	Bioturbating shrimp alter the structure and diversity of bacterial communities in coastal marine sediments	Illumina HiSeq 2000	80066	50.338	-4.148	10.3733	1057	6.50538	28.6812	saline	marine biome	coastal	10
678.seasonal.insitu.sample.510	ERP017221	ERR1653611	Bioturbating shrimp alter the structure and diversity of bacterial communities in coastal marine sediments	Illumina HiSeq 2000	27750	50.338	-4.148	10.3733	1057	6.50538	28.6812	saline	marine biome	coastal	10
678.seasonal.insitu.sample.511	ERP017221	ERR1653612	Bioturbating shrimp alter the structure and diversity of bacterial communities in coastal marine sediments	Illumina HiSeq 2000	2962	50.338	-4.148	10.3733	1057	6.50538	28.6812	saline	marine biome	coastal	10
678.seasonal.insitu.sample.512	ERP017221	ERR1653613	Bioturbating shrimp alter the structure and diversity of bacterial communities in coastal marine sediments	Illumina HiSeq 2000	3525	50.338	-4.148	10.3733	1057	6.50538	28.6812	saline	marine biome	coastal	10
678.seasonal.insitu.sample.513	ERP017221	ERR1653614	Bioturbating shrimp alter the structure and diversity of bacterial communities in coastal marine sediments	Illumina HiSeq 2000	9834	50.338	-4.148	10.3733	1057	6.50538	28.6812	saline	marine biome	coastal	10
678.seasonal.insitu.sample.514	ERP017221	ERR1653615	Bioturbating shrimp alter the structure and diversity of bacterial communities in coastal marine sediments	Illumina HiSeq 2000	96668	50.338	-4.148	10.3733	1057	6.50538	28.6812	saline	marine biome	coastal	10
678.seasonal.insitu.sample.518	ERP017221	ERR1653616	Bioturbating shrimp alter the structure and diversity of bacterial communities in coastal marine sediments	Illumina HiSeq 2000	11409	50.338	-4.148	10.3733	1057	6.50538	28.6812	saline	marine biome	coastal	0
678.seasonal.insitu.sample.520	ERP017221	ERR1653617	Bioturbating shrimp alter the structure and diversity of bacterial communities in coastal marine sediments	Illumina HiSeq 2000	39921	50.338	-4.148	10.3733	1057	6.50538	28.6812	saline	marine biome	coastal	10
678.seasonal.insitu.sample.521	ERP017221	ERR1653618	Bioturbating shrimp alter the structure and diversity of bacterial communities in coastal marine sediments	Illumina HiSeq 2000	105906	50.338	-4.148	10.3733	1057	6.50538	28.6812	saline	marine biome	coastal	10
678.seasonal.insitu.sample.522	ERP017221	ERR1653619	Bioturbating shrimp alter the structure and diversity of bacterial communities in coastal marine sediments	Illumina HiSeq 2000	112663	50.338	-4.148	10.3733	1057	6.50538	28.6812	saline	marine biome	coastal	10
678.seasonal.insitu.sample.523	ERP017221	ERR1653620	Bioturbating shrimp alter the structure and diversity of bacterial communities in coastal marine sediments	Illumina HiSeq 2000	73060	50.338	-4.148	10.3733	1057	6.50538	28.6812	saline	marine biome	coastal	10
678.seasonal.insitu.sample.524	ERP017221	ERR1653621	Bioturbating shrimp alter the structure and diversity of bacterial communities in coastal marine sediments	Illumina HiSeq 2000	37870	50.338	-4.148	10.3733	1057	6.50538	28.6812	saline	marine biome	coastal	10
678.seasonal.insitu.sample.525	ERP017221	ERR1653622	Bioturbating shrimp alter the structure and diversity of bacterial communities in coastal marine sediments	Illumina HiSeq 2000	41286	50.338	-4.148	10.3733	1057	6.50538	28.6812	saline	marine biome	coastal	10
678.seasonal.insitu.sample.526	ERP017221	ERR1653623	Bioturbating shrimp alter the structure and diversity of bacterial communities in coastal marine sediments	Illumina HiSeq 2000	102375	50.338	-4.148	10.3733	1057	6.50538	28.6812	saline	marine biome	coastal	10
678.seasonal.insitu.sample.528	ERP017221	ERR1653624	Bioturbating shrimp alter the structure and diversity of bacterial communities in coastal marine sediments	Illumina HiSeq 2000	46781	50.338	-4.148	10.3733	1057	6.50538	28.6812	saline	marine biome	coastal	10
678.seasonal.insitu.sample.529	ERP017221	ERR1653625	Bioturbating shrimp alter the structure and diversity of bacterial communities in coastal marine sediments	Illumina HiSeq 2000	44731	50.338	-4.148	10.3733	1057	6.50538	28.6812	saline	marine biome	coastal	0
678.seasonal.insitu.sample.531	ERP017221	ERR1653626	Bioturbating shrimp alter the structure and diversity of bacterial communities in coastal marine sediments	Illumina HiSeq 2000	98585	50.338	-4.148	10.3733	1057	6.50538	28.6812	saline	marine biome	coastal	0
678.seasonal.insitu.sample.532	ERP017221	ERR1653627	Bioturbating shrimp alter the structure and diversity of bacterial communities in coastal marine sediments	Illumina HiSeq 2000	100665	50.338	-4.148	10.3733	1057	6.50538	28.6812	saline	marine biome	coastal	0
678.seasonal.insitu.sample.533	ERP017221	ERR1653628	Bioturbating shrimp alter the structure and diversity of bacterial communities in coastal marine sediments	Illumina HiSeq 2000	102875	50.338	-4.148	10.3733	1057	6.50538	28.6812	saline	marine biome	coastal	0
678.seasonal.insitu.sample.534	ERP017221	ERR1653629	Bioturbating shrimp alter the structure and diversity of bacterial communities in coastal marine sediments	Illumina HiSeq 2000	76082	50.338	-4.148	10.3733	1057	6.50538	28.6812	saline	marine biome	coastal	10
678.seasonal.insitu.sample.535	ERP017221	ERR1653630	Bioturbating shrimp alter the structure and diversity of bacterial communities in coastal marine sediments	Illumina HiSeq 2000	67880	50.338	-4.148	10.3733	1057	6.50538	28.6812	saline	marine biome	coastal	10
678.seasonal.insitu.sample.536	ERP017221	ERR1653631	Bioturbating shrimp alter the structure and diversity of bacterial communities in coastal marine sediments	Illumina HiSeq 2000	55811	50.338	-4.148	10.3733	1057	6.50538	28.6812	saline	marine biome	coastal	10
678.seasonal.insitu.sample.537	ERP017221	ERR1653632	Bioturbating shrimp alter the structure and diversity of bacterial communities in coastal marine sediments	Illumina HiSeq 2000	59853	50.338	-4.148	10.3733	1057	6.50538	28.6812	saline	marine biome	coastal	10
678.seasonal.insitu.sample.538	ERP017221	ERR1653633	Bioturbating shrimp alter the structure and diversity of bacterial communities in coastal marine sediments	Illumina HiSeq 2000	56574	50.338	-4.148	10.3733	1057	6.50538	28.6812	saline	marine biome	coastal	10
678.seasonal.insitu.sample.539	ERP017221	ERR1653634	Bioturbating shrimp alter the structure and diversity of bacterial communities in coastal marine sediments	Illumina HiSeq 2000	67061	50.338	-4.148	10.3733	1057	6.50538	28.6812	saline	marine biome	coastal	10
678.seasonal.insitu.sample.540	ERP017221	ERR1653635	Bioturbating shrimp alter the structure and diversity of bacterial communities in coastal marine sediments	Illumina HiSeq 2000	67009	50.338	-4.148	10.3733	1057	6.50538	28.6812	saline	marine biome	coastal	10
678.seasonal.insitu.sample.542	ERP017221	ERR1653636	Bioturbating shrimp alter the structure and diversity of bacterial communities in coastal marine sediments	Illumina HiSeq 2000	55888	50.338	-4.148	10.3733	1057	6.50538	28.6812	saline	marine biome	coastal	10
678.seasonal.insitu.sample.543	ERP017221	ERR1653637	Bioturbating shrimp alter the structure and diversity of bacterial communities in coastal marine sediments	Illumina HiSeq 2000	122780	50.338	-4.148	10.3733	1057	6.50538	28.6812	saline	marine biome	coastal	10
678.seasonal.insitu.sample.544	ERP017221	ERR1653638	Bioturbating shrimp alter the structure and diversity of bacterial communities in coastal marine sediments	Illumina HiSeq 2000	112856	50.338	-4.148	10.3733	1057	6.50538	28.6812	saline	marine biome	coastal	10
678.seasonal.insitu.sample.545	ERP017221	ERR1653639	Bioturbating shrimp alter the structure and diversity of bacterial communities in coastal marine sediments	Illumina HiSeq 2000	78533	50.338	-4.148	10.3733	1057	6.50538	28.6812	saline	marine biome	coastal	10
678.seasonal.insitu.sample.546	ERP017221	ERR1653640	Bioturbating shrimp alter the structure and diversity of bacterial communities in coastal marine sediments	Illumina HiSeq 2000	125457	50.338	-4.148	10.3733	1057	6.50538	28.6812	saline	marine biome	coastal	10
678.seasonal.insitu.sample.547	ERP017221	ERR1653641	Bioturbating shrimp alter the structure and diversity of bacterial communities in coastal marine sediments	Illumina HiSeq 2000	121812	50.338	-4.148	10.3733	1057	6.50538	28.6812	saline	marine biome	coastal	10
678.seasonal.insitu.sample.548	ERP017221	ERR1653642	Bioturbating shrimp alter the structure and diversity of bacterial communities in coastal marine sediments	Illumina HiSeq 2000	85925	50.338	-4.148	10.3733	1057	6.50538	28.6812	saline	marine biome	coastal	0
678.seasonal.insitu.sample.549	ERP017221	ERR1653643	Bioturbating shrimp alter the structure and diversity of bacterial communities in coastal marine sediments	Illumina HiSeq 2000	116200	50.338	-4.148	10.3733	1057	6.50538	28.6812	saline	marine biome	coastal	0
678.seasonal.insitu.sample.550	ERP017221	ERR1653644	Bioturbating shrimp alter the structure and diversity of bacterial communities in coastal marine sediments	Illumina HiSeq 2000	120379	50.338	-4.148	10.3733	1057	6.50538	28.6812	saline	marine biome	coastal	10
678.seasonal.insitu.sample.551	ERP017221	ERR1653645	Bioturbating shrimp alter the structure and diversity of bacterial communities in coastal marine sediments	Illumina HiSeq 2000	109148	50.338	-4.148	10.3733	1057	6.50538	28.6812	saline	marine biome	coastal	10
678.seasonal.insitu.sample.552	ERP017221	ERR1653646	Bioturbating shrimp alter the structure and diversity of bacterial communities in coastal marine sediments	Illumina HiSeq 2000	45150	50.338	-4.148	10.3733	1057	6.50538	28.6812	saline	marine biome	coastal	10
678.seasonal.insitu.sample.555	ERP017221	ERR1653647	Bioturbating shrimp alter the structure and diversity of bacterial communities in coastal marine sediments	Illumina HiSeq 2000	128443	50.338	-4.148	10.3733	1057	6.50538	28.6812	saline	marine biome	coastal	0
678.seasonal.insitu.sample.556	ERP017221	ERR1653648	Bioturbating shrimp alter the structure and diversity of bacterial communities in coastal marine sediments	Illumina HiSeq 2000	92266	50.338	-4.148	10.3733	1057	6.50538	28.6812	saline	marine biome	coastal	0
678.seasonal.insitu.sample.558	ERP017221	ERR1653649	Bioturbating shrimp alter the structure and diversity of bacterial communities in coastal marine sediments	Illumina HiSeq 2000	151348	50.338	-4.148	10.3733	1057	6.50538	28.6812	saline	marine biome	coastal	0
678.seasonal.insitu.sample.559	ERP017221	ERR1653650	Bioturbating shrimp alter the structure and diversity of bacterial communities in coastal marine sediments	Illumina HiSeq 2000	82911	50.338	-4.148	10.3733	1057	6.50538	28.6812	saline	marine biome	coastal	0
678.seasonal.insitu.sample.560	ERP017221	ERR1653651	Bioturbating shrimp alter the structure and diversity of bacterial communities in coastal marine sediments	Illumina HiSeq 2000	89410	50.338	-4.148	10.3733	1057	6.50538	28.6812	saline	marine biome	coastal	10
678.seasonal.insitu.sample.561	ERP017221	ERR1653652	Bioturbating shrimp alter the structure and diversity of bacterial communities in coastal marine sediments	Illumina HiSeq 2000	75246	50.338	-4.148	10.3733	1057	6.50538	28.6812	saline	marine biome	coastal	10
678.seasonal.insitu.sample.562	ERP017221	ERR1653653	Bioturbating shrimp alter the structure and diversity of bacterial communities in coastal marine sediments	Illumina HiSeq 2000	99677	50.338	-4.148	10.3733	1057	6.50538	28.6812	saline	marine biome	coastal	10
678.seasonal.insitu.sample.563	ERP017221	ERR1653654	Bioturbating shrimp alter the structure and diversity of bacterial communities in coastal marine sediments	Illumina HiSeq 2000	16561	50.338	-4.148	10.3733	1057	6.50538	28.6812	saline	marine biome	coastal	10
678.seasonal.insitu.sample.564	ERP017221	ERR1653655	Bioturbating shrimp alter the structure and diversity of bacterial communities in coastal marine sediments	Illumina HiSeq 2000	70761	50.338	-4.148	10.3733	1057	6.50538	28.6812	saline	marine biome	coastal	10
678.seasonal.insitu.sample.565	ERP017221	ERR1653656	Bioturbating shrimp alter the structure and diversity of bacterial communities in coastal marine sediments	Illumina HiSeq 2000	145548	50.338	-4.148	10.3733	1057	6.50538	28.6812	saline	marine biome	coastal	10
678.seasonal.insitu.sample.568	ERP017221	ERR1653657	Bioturbating shrimp alter the structure and diversity of bacterial communities in coastal marine sediments	Illumina HiSeq 2000	108172	50.338	-4.148	10.3733	1057	6.50538	28.6812	saline	marine biome	coastal	0
678.seasonal.insitu.sample.570	ERP017221	ERR1653658	Bioturbating shrimp alter the structure and diversity of bacterial communities in coastal marine sediments	Illumina HiSeq 2000	26567	50.338	-4.148	10.3733	1057	6.50538	28.6812	saline	marine biome	coastal	0
678.seasonal.insitu.sample.571	ERP017221	ERR1653659	Bioturbating shrimp alter the structure and diversity of bacterial communities in coastal marine sediments	Illumina HiSeq 2000	103244	50.338	-4.148	10.3733	1057	6.50538	28.6812	saline	marine biome	coastal	10
678.seasonal.insitu.sample.572	ERP017221	ERR1653660	Bioturbating shrimp alter the structure and diversity of bacterial communities in coastal marine sediments	Illumina HiSeq 2000	95249	50.338	-4.148	10.3733	1057	6.50538	28.6812	saline	marine biome	coastal	10
678.seasonal.insitu.sample.573	ERP017221	ERR1653661	Bioturbating shrimp alter the structure and diversity of bacterial communities in coastal marine sediments	Illumina HiSeq 2000	121049	50.338	-4.148	10.3733	1057	6.50538	28.6812	saline	marine biome	coastal	10
678.seasonal.insitu.sample.574	ERP017221	ERR1653662	Bioturbating shrimp alter the structure and diversity of bacterial communities in coastal marine sediments	Illumina HiSeq 2000	62473	50.338	-4.148	10.3733	1057	6.50538	28.6812	saline	marine biome	coastal	10
678.seasonal.insitu.sample.575	ERP017221	ERR1653663	Bioturbating shrimp alter the structure and diversity of bacterial communities in coastal marine sediments	Illumina HiSeq 2000	80146	50.338	-4.148	10.3733	1057	6.50538	28.6812	saline	marine biome	coastal	10
678.seasonal.insitu.sample.576	ERP017221	ERR1653664	Bioturbating shrimp alter the structure and diversity of bacterial communities in coastal marine sediments	Illumina HiSeq 2000	97594	50.338	-4.148	10.3733	1057	6.50538	28.6812	saline	marine biome	coastal	10
678.seasonal.insitu.sample.577	ERP017221	ERR1653665	Bioturbating shrimp alter the structure and diversity of bacterial communities in coastal marine sediments	Illumina HiSeq 2000	127541	50.338	-4.148	10.3733	1057	6.50538	28.6812	saline	marine biome	coastal	10
678.seasonal.insitu.sample.578	ERP017221	ERR1653666	Bioturbating shrimp alter the structure and diversity of bacterial communities in coastal marine sediments	Illumina HiSeq 2000	104631	50.338	-4.148	10.3733	1057	6.50538	28.6812	saline	marine biome	coastal	10
678.seasonal.insitu.sample.579	ERP017221	ERR1653667	Bioturbating shrimp alter the structure and diversity of bacterial communities in coastal marine sediments	Illumina HiSeq 2000	99351	50.338	-4.148	10.3733	1057	6.50538	28.6812	saline	marine biome	coastal	10
678.seasonal.insitu.sample.580	ERP017221	ERR1653668	Bioturbating shrimp alter the structure and diversity of bacterial communities in coastal marine sediments	Illumina HiSeq 2000	127140	50.338	-4.148	10.3733	1057	6.50538	28.6812	saline	marine biome	coastal	10
678.seasonal.insitu.sample.582	ERP017221	ERR1653669	Bioturbating shrimp alter the structure and diversity of bacterial communities in coastal marine sediments	Illumina HiSeq 2000	85807	50.338	-4.148	10.3733	1057	6.50538	28.6812	saline	marine biome	coastal	0
678.seasonal.insitu.sample.583	ERP017221	ERR1653670	Bioturbating shrimp alter the structure and diversity of bacterial communities in coastal marine sediments	Illumina HiSeq 2000	24584	50.338	-4.148	10.3733	1057	6.50538	28.6812	saline	marine biome	coastal	0
678.seasonal.insitu.sample.584	ERP017221	ERR1653671	Bioturbating shrimp alter the structure and diversity of bacterial communities in coastal marine sediments	Illumina HiSeq 2000	111812	50.338	-4.148	10.3733	1057	6.50538	28.6812	saline	marine biome	coastal	0
678.seasonal.insitu.sample.586	ERP017221	ERR1653672	Bioturbating shrimp alter the structure and diversity of bacterial communities in coastal marine sediments	Illumina HiSeq 2000	7981	50.338	-4.148	10.3733	1057	6.50538	28.6812	saline	marine biome	coastal	10
678.seasonal.insitu.sample.587	ERP017221	ERR1653673	Bioturbating shrimp alter the structure and diversity of bacterial communities in coastal marine sediments	Illumina HiSeq 2000	45732	50.338	-4.148	10.3733	1057	6.50538	28.6812	saline	marine biome	coastal	10
678.seasonal.insitu.sample.588	ERP017221	ERR1653674	Bioturbating shrimp alter the structure and diversity of bacterial communities in coastal marine sediments	Illumina HiSeq 2000	72959	50.338	-4.148	10.3733	1057	6.50538	28.6812	saline	marine biome	coastal	10
678.seasonal.insitu.sample.589	ERP017221	ERR1653675	Bioturbating shrimp alter the structure and diversity of bacterial communities in coastal marine sediments	Illumina HiSeq 2000	73374	50.338	-4.148	10.3733	1057	6.50538	28.6812	saline	marine biome	coastal	10
678.seasonal.insitu.sample.590	ERP017221	ERR1653676	Bioturbating shrimp alter the structure and diversity of bacterial communities in coastal marine sediments	Illumina HiSeq 2000	90009	50.338	-4.148	10.3733	1057	6.50538	28.6812	saline	marine biome	coastal	10
678.seasonal.insitu.sample.593	ERP017221	ERR1653677	Bioturbating shrimp alter the structure and diversity of bacterial communities in coastal marine sediments	Illumina HiSeq 2000	86920	50.338	-4.148	10.3733	1057	6.50538	28.6812	saline	marine biome	coastal	0
678.seasonal.insitu.sample.594	ERP017221	ERR1653678	Bioturbating shrimp alter the structure and diversity of bacterial communities in coastal marine sediments	Illumina HiSeq 2000	77002	50.338	-4.148	10.3733	1057	6.50538	28.6812	saline	marine biome	coastal	10
678.seasonal.insitu.sample.595	ERP017221	ERR1653679	Bioturbating shrimp alter the structure and diversity of bacterial communities in coastal marine sediments	Illumina HiSeq 2000	90017	50.338	-4.148	10.3733	1057	6.50538	28.6812	saline	marine biome	coastal	10
678.seasonal.insitu.sample.596	ERP017221	ERR1653680	Bioturbating shrimp alter the structure and diversity of bacterial communities in coastal marine sediments	Illumina HiSeq 2000	83676	50.338	-4.148	10.3733	1057	6.50538	28.6812	saline	marine biome	coastal	10
678.seasonal.insitu.sample.597	ERP017221	ERR1653681	Bioturbating shrimp alter the structure and diversity of bacterial communities in coastal marine sediments	Illumina HiSeq 2000	105259	50.338	-4.148	10.3733	1057	6.50538	28.6812	saline	marine biome	coastal	10
678.seasonal.insitu.sample.598	ERP017221	ERR1653682	Bioturbating shrimp alter the structure and diversity of bacterial communities in coastal marine sediments	Illumina HiSeq 2000	118506	50.338	-4.148	10.3733	1057	6.50538	28.6812	saline	marine biome	coastal	10
905.Alsback.0.25to0.5cm	ERP021691	ERR1855451	Anaerobic ammonium-oxidizing bacteria in marine environments: widespread occurrence but low diversity	Illumina HiSeq 2000	53403	58.322	11.534	7.1326	846	6.17774	22.9698	saline	marine biome	marine	118	7.8	32	0.14		0.07
905.Alsback.0.5to0.75cm	ERP021691	ERR1855452	Anaerobic ammonium-oxidizing bacteria in marine environments: widespread occurrence but low diversity	Illumina HiSeq 2000	64086	58.322	11.534	7.1326	846	6.17774	22.9698	saline	marine biome	marine	118	7.8	32	0.14		0.07
905.Alsback.0.75to1cm	ERP021691	ERR1855453	Anaerobic ammonium-oxidizing bacteria in marine environments: widespread occurrence but low diversity	Illumina HiSeq 2000	59004	58.322	11.534	7.1326	846	6.17774	22.9698	saline	marine biome	marine	118	7.8	32	0.14		0.07
905.Alsback.0to0.25cm	ERP021691	ERR1855454	Anaerobic ammonium-oxidizing bacteria in marine environments: widespread occurrence but low diversity	Illumina HiSeq 2000	66613	58.322	11.534	7.1326	846	6.17774	22.9698	saline	marine biome	marine	118	7.8	32	0.14		0.07
905.Alsback.3.5to4cm	ERP021691	ERR1855455	Anaerobic ammonium-oxidizing bacteria in marine environments: widespread occurrence but low diversity	Illumina HiSeq 2000	72588	58.322	11.534	7.1326	846	6.17774	22.9698	saline	marine biome	marine	118	7.8	32	0.35		0.07
905.Alsback.3to3.5cm	ERP021691	ERR1855456	Anaerobic ammonium-oxidizing bacteria in marine environments: widespread occurrence but low diversity	Illumina HiSeq 2000	82043	58.322	11.534	7.1326	846	6.17774	22.9698	saline	marine biome	marine	118	7.8	32	0.35		0.07
905.Alsback.4.5to5cm	ERP021691	ERR1855457	Anaerobic ammonium-oxidizing bacteria in marine environments: widespread occurrence but low diversity	Illumina HiSeq 2000	68036	58.322	11.534	7.1326	846	6.17774	22.9698	saline	marine biome	marine	118	7.8	32	0.35		0
905.Alsback.4to4.5cm	ERP021691	ERR1855458	Anaerobic ammonium-oxidizing bacteria in marine environments: widespread occurrence but low diversity	Illumina HiSeq 2000	80107	58.322	11.534	7.1326	846	6.17774	22.9698	saline	marine biome	marine	118	7.8	32	0.35		0
905.Gullmarsfjord.stations1	ERP021691	ERR1855459	Anaerobic ammonium-oxidizing bacteria in marine environments: widespread occurrence but low diversity	Illumina HiSeq 2000	82006	58.322	11.534	7.1326	846	6.17774	22.9698	saline	marine biome	marine	90	7.8	32	0.14		0.07
905.Gullmarsfjord.stations2	ERP021691	ERR1855460	Anaerobic ammonium-oxidizing bacteria in marine environments: widespread occurrence but low diversity	Illumina HiSeq 2000	63661	58.322	11.534	7.1326	846	6.17774	22.9698	saline	marine biome	marine	90	7.8	32	0.14		0.07
905.Gullmarsfjord.stations3	ERP021691	ERR1855461	Anaerobic ammonium-oxidizing bacteria in marine environments: widespread occurrence but low diversity	Illumina HiSeq 2000	69124	58.322	11.534	7.1326	846	6.17774	22.9698	saline	marine biome	marine	90	7.8	32	0.14		0.07
905.Gullmarsfjord.stations4	ERP021691	ERR1855462	Anaerobic ammonium-oxidizing bacteria in marine environments: widespread occurrence but low diversity	Illumina HiSeq 2000	74433	58.322	11.534	7.1326	846	6.17774	22.9698	saline	marine biome	marine	90	7.8	32	0.14		0.07
905.Gullmarsfjord.stations5	ERP021691	ERR1855463	Anaerobic ammonium-oxidizing bacteria in marine environments: widespread occurrence but low diversity	Illumina HiSeq 2000	69725	58.322	11.534	7.1326	846	6.17774	22.9698	saline	marine biome	marine	90	7.8	32	0.14		0.07
905.Gullmarsfjord.stations6	ERP021691	ERR1855464	Anaerobic ammonium-oxidizing bacteria in marine environments: widespread occurrence but low diversity	Illumina HiSeq 2000	73551	58.322	11.534	7.1326	846	6.17774	22.9698	saline	marine biome	marine	90	7.8	32	0.14		0.07
905.Gullmarsfjord.stations7	ERP021691	ERR1855465	Anaerobic ammonium-oxidizing bacteria in marine environments: widespread occurrence but low diversity	Illumina HiSeq 2000	56848	58.322	11.534	7.1326	846	6.17774	22.9698	saline	marine biome	marine	90	7.8	32	0.14		0.07
905.Gullmarsfjord.stations8	ERP021691	ERR1855466	Anaerobic ammonium-oxidizing bacteria in marine environments: widespread occurrence but low diversity	Illumina HiSeq 2000	92662	58.322	11.534	7.1326	846	6.17774	22.9698	saline	marine biome	marine	90	7.8	32	0.14		0.07
905.Gullmarsfjord.stations9	ERP021691	ERR1855467	Anaerobic ammonium-oxidizing bacteria in marine environments: widespread occurrence but low diversity	Illumina HiSeq 2000	67743	58.322	11.534	7.1326	846	6.17774	22.9698	saline	marine biome	marine	90	7.8	32	0.14		0.07
905.PLO6.t0B	ERP021691	ERR1855468	Anaerobic ammonium-oxidizing bacteria in marine environments: widespread occurrence but low diversity	Illumina HiSeq 2000	80174	58.322	11.534	7.1326	846	6.17774	22.9698	saline	marine biome	marine	118	7.8	32	0.14		0.07
905.PLO6.t0C	ERP021691	ERR1855469	Anaerobic ammonium-oxidizing bacteria in marine environments: widespread occurrence but low diversity	Illumina HiSeq 2000	75900	58.322	11.534	7.1326	846	6.17774	22.9698	saline	marine biome	marine	118	7.8	32	0.14		0.07
905.PLO6.t0D	ERP021691	ERR1855470	Anaerobic ammonium-oxidizing bacteria in marine environments: widespread occurrence but low diversity	Illumina HiSeq 2000	74574	58.322	11.534	7.1326	846	6.17774	22.9698	saline	marine biome	marine	118	7.8	32	0.14		0.07
905.PLO6.t2.ANOX.0to1cm.1	ERP021691	ERR1855471	Anaerobic ammonium-oxidizing bacteria in marine environments: widespread occurrence but low diversity	Illumina HiSeq 2000	69973	58.322	11.534	7.1326	846	6.17774	22.9698	saline	marine biome	marine	118	7.8	32	0.14		0.07
905.PLO6.t2.ANOX.0to1cm.2	ERP021691	ERR1855472	Anaerobic ammonium-oxidizing bacteria in marine environments: widespread occurrence but low diversity	Illumina HiSeq 2000	69586	58.322	11.534	7.1326	846	6.17774	22.9698	saline	marine biome	marine	118	7.8	32	0.14		0.07
905.PLO6.t2.ANOX.0to1cm.3	ERP021691	ERR1855473	Anaerobic ammonium-oxidizing bacteria in marine environments: widespread occurrence but low diversity	Illumina HiSeq 2000	73886	58.322	11.534	7.1326	846	6.17774	22.9698	saline	marine biome	marine	118	7.8	32	0.14		0.07
905.PLO6.t2.OSCANOX.0to1cm.1	ERP021691	ERR1855474	Anaerobic ammonium-oxidizing bacteria in marine environments: widespread occurrence but low diversity	Illumina HiSeq 2000	89817	58.322	11.534	7.1326	846	6.17774	22.9698	saline	marine biome	marine	118	7.8	32	0.14		0.07
905.PLO6.t2.OSCANOX.0to1cm.2	ERP021691	ERR1855475	Anaerobic ammonium-oxidizing bacteria in marine environments: widespread occurrence but low diversity	Illumina HiSeq 2000	89265	58.322	11.534	7.1326	846	6.17774	22.9698	saline	marine biome	marine	118	7.8	32	0.14		0.07
905.PLO6.t2.OSCANOX.0to1cm.3	ERP021691	ERR1855476	Anaerobic ammonium-oxidizing bacteria in marine environments: widespread occurrence but low diversity	Illumina HiSeq 2000	95135	58.322	11.534	7.1326	846	6.17774	22.9698	saline	marine biome	marine	118	7.8	32	0.14		0.07
905.PLO6.t2.OSCOX.0to1cm.1	ERP021691	ERR1855477	Anaerobic ammonium-oxidizing bacteria in marine environments: widespread occurrence but low diversity	Illumina HiSeq 2000	81461	58.322	11.534	7.1326	846	6.17774	22.9698	saline	marine biome	marine	118	7.8	32	0.028		0.07
905.PLO6.t2.OSCOX.0to1cm.2	ERP021691	ERR1855478	Anaerobic ammonium-oxidizing bacteria in marine environments: widespread occurrence but low diversity	Illumina HiSeq 2000	75924	58.322	11.534	7.1326	846	6.17774	22.9698	saline	marine biome	marine	118	7.8	32	0.028		0.07
905.PLO6.t2.OSCOX.0to1cm.3	ERP021691	ERR1855479	Anaerobic ammonium-oxidizing bacteria in marine environments: widespread occurrence but low diversity	Illumina HiSeq 2000	89023	58.322	11.534	7.1326	846	6.17774	22.9698	saline	marine biome	marine	118	7.8	32	0.028		0.07
905.PLO6.t2.OX.0to1cm.1	ERP021691	ERR1855480	Anaerobic ammonium-oxidizing bacteria in marine environments: widespread occurrence but low diversity	Illumina HiSeq 2000	74250	58.322	11.534	7.1326	846	6.17774	22.9698	saline	marine biome	marine	118	7.8	32	0.028		0.07
905.PLO6.t2.OX.0to1cm.2	ERP021691	ERR1855481	Anaerobic ammonium-oxidizing bacteria in marine environments: widespread occurrence but low diversity	Illumina HiSeq 2000	76558	58.322	11.534	7.1326	846	6.17774	22.9698	saline	marine biome	marine	118	7.8	32	0.028		0.07
905.PLO6.t2.OX.0to1cm.3	ERP021691	ERR1855482	Anaerobic ammonium-oxidizing bacteria in marine environments: widespread occurrence but low diversity	Illumina HiSeq 2000	68457	58.322	11.534	7.1326	846	6.17774	22.9698	saline	marine biome	marine	118	7.8	32	0.028		0.07
905.PLO6.t3.ANOX.0to1cm.1	ERP021691	ERR1855483	Anaerobic ammonium-oxidizing bacteria in marine environments: widespread occurrence but low diversity	Illumina HiSeq 2000	73992	58.322	11.534	7.1326	846	6.17774	22.9698	saline	marine biome	marine	118	7.8	32	0.21		0.07
905.PLO6.t3.ANOX.0to1cm.2	ERP021691	ERR1855484	Anaerobic ammonium-oxidizing bacteria in marine environments: widespread occurrence but low diversity	Illumina HiSeq 2000	72981	58.322	11.534	7.1326	846	6.17774	22.9698	saline	marine biome	marine	118	7.8	32	0.21		0.07
905.PLO6.t3.ANOX.0to1cm.3	ERP021691	ERR1855485	Anaerobic ammonium-oxidizing bacteria in marine environments: widespread occurrence but low diversity	Illumina HiSeq 2000	60574	58.322	11.534	7.1326	846	6.17774	22.9698	saline	marine biome	marine	118	7.8	32	0.21		0.07
905.PLO6.t3.OSCANOX.0to1cm.1	ERP021691	ERR1855486	Anaerobic ammonium-oxidizing bacteria in marine environments: widespread occurrence but low diversity	Illumina HiSeq 2000	243565	58.322	11.534	7.1326	846	6.17774	22.9698	saline	marine biome	marine	118	7.8	32	0.07		0.07
905.PLO6.t3.OSCANOX.0to1cm.2	ERP021691	ERR1855487	Anaerobic ammonium-oxidizing bacteria in marine environments: widespread occurrence but low diversity	Illumina HiSeq 2000	122647	58.322	11.534	7.1326	846	6.17774	22.9698	saline	marine biome	marine	118	7.8	32	0.07		0.07
905.PLO6.t3.OSCANOX.0to1cm.3	ERP021691	ERR1855488	Anaerobic ammonium-oxidizing bacteria in marine environments: widespread occurrence but low diversity	Illumina HiSeq 2000	98196	58.322	11.534	7.1326	846	6.17774	22.9698	saline	marine biome	marine	118	7.8	32	0.07		0.07
905.PLO6.t3.OSCOX.0to1cm.1	ERP021691	ERR1855489	Anaerobic ammonium-oxidizing bacteria in marine environments: widespread occurrence but low diversity	Illumina HiSeq 2000	50645	58.322	11.534	7.1326	846	6.17774	22.9698	saline	marine biome	marine	118	7.8	32	0.28		0.07
905.PLO6.t3.OSCOX.0to1cm.2	ERP021691	ERR1855490	Anaerobic ammonium-oxidizing bacteria in marine environments: widespread occurrence but low diversity	Illumina HiSeq 2000	57132	58.322	11.534	7.1326	846	6.17774	22.9698	saline	marine biome	marine	118	7.8	32	0.28		0.07
905.PLO6.t3.OSCOX.0to1cm.4	ERP021691	ERR1855491	Anaerobic ammonium-oxidizing bacteria in marine environments: widespread occurrence but low diversity	Illumina HiSeq 2000	45285	58.322	11.534	7.1326	846	6.17774	22.9698	saline	marine biome	marine	118	7.8	32	0.28		0.07
905.PLO6.t3.OX.0to1cm.2	ERP021691	ERR1855492	Anaerobic ammonium-oxidizing bacteria in marine environments: widespread occurrence but low diversity	Illumina HiSeq 2000	67255	58.322	11.534	7.1326	846	6.17774	22.9698	saline	marine biome	marine	118	7.8	32	0.07		0.07
905.PLO6.t3.OX.0to1cm.3	ERP021691	ERR1855493	Anaerobic ammonium-oxidizing bacteria in marine environments: widespread occurrence but low diversity	Illumina HiSeq 2000	80710	58.322	11.534	7.1326	846	6.17774	22.9698	saline	marine biome	marine	118	7.8	32	0.07		0.07
905.PLO6.t3.OX.0to1cm.4	ERP021691	ERR1855494	Anaerobic ammonium-oxidizing bacteria in marine environments: widespread occurrence but low diversity	Illumina HiSeq 2000	82195	58.322	11.534	7.1326	846	6.17774	22.9698	saline	marine biome	marine	118	7.8	32	0.07		0.07
905.SA.Station.1.t0	ERP021691	ERR1855495	Anaerobic ammonium-oxidizing bacteria in marine environments: widespread occurrence but low diversity	Illumina HiSeq 2000	60178	58.22	11.37	7.43071	783	5.93229	23.2073	saline	marine biome	coastal	20	7.8	30	0.07		0.07
905.SA.Station.1.tF	ERP021691	ERR1855496	Anaerobic ammonium-oxidizing bacteria in marine environments: widespread occurrence but low diversity	Illumina HiSeq 2000	54660	58.22	11.37	7.43071	783	5.93229	23.2073	saline	marine biome	coastal	20	7.8	30	0.14		0.07
905.SA.Station.2.t0	ERP021691	ERR1855497	Anaerobic ammonium-oxidizing bacteria in marine environments: widespread occurrence but low diversity	Illumina HiSeq 2000	107592	58.22	11.37	7.43071	783	5.93229	23.2073	saline	marine biome	coastal	40	7.8	30	0.14		0.07
905.SA.Station.2.tF	ERP021691	ERR1855498	Anaerobic ammonium-oxidizing bacteria in marine environments: widespread occurrence but low diversity	Illumina HiSeq 2000	65039	58.22	11.37	7.43071	783	5.93229	23.2073	saline	marine biome	coastal	40	7.8	30	0.28		0.07
905.SA.Station.3.t0	ERP021691	ERR1855499	Anaerobic ammonium-oxidizing bacteria in marine environments: widespread occurrence but low diversity	Illumina HiSeq 2000	81360	58.22	11.37	7.43071	783	5.93229	23.2073	saline	marine biome	marine	60	7.8	31	0.14		0.07
905.SA.Station.3.tF	ERP021691	ERR1855500	Anaerobic ammonium-oxidizing bacteria in marine environments: widespread occurrence but low diversity	Illumina HiSeq 2000	79322	58.22	11.37	7.43071	783	5.93229	23.2073	saline	marine biome	marine	60	7.8	31	0.28		0.07
905.SA.Station.4.t0	ERP021691	ERR1855501	Anaerobic ammonium-oxidizing bacteria in marine environments: widespread occurrence but low diversity	Illumina HiSeq 2000	61991	58.22	11.37	7.43071	783	5.93229	23.2073	saline	marine biome	marine	80	7.8	32	0.14		0.07
905.SA.Station.4.tF	ERP021691	ERR1855502	Anaerobic ammonium-oxidizing bacteria in marine environments: widespread occurrence but low diversity	Illumina HiSeq 2000	56529	58.22	11.37	7.43071	783	5.93229	23.2073	saline	marine biome	marine	80	7.8	32	0.28		0.07
905.SA.Station.5.t0	ERP021691	ERR1855503	Anaerobic ammonium-oxidizing bacteria in marine environments: widespread occurrence but low diversity	Illumina HiSeq 2000	86455	58.22	11.37	7.43071	783	5.93229	23.2073	saline	marine biome	coastal	0.5	7.8	20	0.07		0.07
905.SA.Station.5.tF	ERP021691	ERR1855504	Anaerobic ammonium-oxidizing bacteria in marine environments: widespread occurrence but low diversity	Illumina HiSeq 2000	76689	58.22	11.37	7.43071	783	5.93229	23.2073	saline	marine biome	coastal	0.5	7.8	20	0.14		0.07
905.SA.Station.6.t0	ERP021691	ERR1855505	Anaerobic ammonium-oxidizing bacteria in marine environments: widespread occurrence but low diversity	Illumina HiSeq 2000	78643	58.22	11.37	7.43071	783	5.93229	23.2073	saline	marine biome	coastal	1	7.8	20	0.07		0.07
905.SA.Station.6.tF	ERP021691	ERR1855506	Anaerobic ammonium-oxidizing bacteria in marine environments: widespread occurrence but low diversity	Illumina HiSeq 2000	77242	58.22	11.37	7.43071	783	5.93229	23.2073	saline	marine biome	coastal	1	7.8	20	0.14		0.07
905.SA.Station.7.t0	ERP021691	ERR1855507	Anaerobic ammonium-oxidizing bacteria in marine environments: widespread occurrence but low diversity	Illumina HiSeq 2000	79447	58.22	11.37	7.43071	783	5.93229	23.2073	saline	marine biome	coastal	2.5	7.8	25	0.07		0.07
905.SA.Station.7.tF	ERP021691	ERR1855508	Anaerobic ammonium-oxidizing bacteria in marine environments: widespread occurrence but low diversity	Illumina HiSeq 2000	86396	58.22	11.37	7.43071	783	5.93229	23.2073	saline	marine biome	coastal	2.5	7.8	25	0.14		0.07
905.SA.Station.8.t0	ERP021691	ERR1855509	Anaerobic ammonium-oxidizing bacteria in marine environments: widespread occurrence but low diversity	Illumina HiSeq 2000	83031	58.22	11.37	7.43071	783	5.93229	23.2073	saline	marine biome	coastal	5	7.8	25	0.07		0.07
905.SA.Station.8.tF	ERP021691	ERR1855510	Anaerobic ammonium-oxidizing bacteria in marine environments: widespread occurrence but low diversity	Illumina HiSeq 2000	77902	58.22	11.37	7.43071	783	5.93229	23.2073	saline	marine biome	coastal	5	7.8	25	0.14		0.07
810.1226D1H5	ERP020587	ERR1759809	Biogeographical distribution and diversity of microbes in methane hydrate-bearing deep marine sediments on the Pacific Ocean Margin	Illumina HiSeq 2000	57	3.0941	-90.818	NA	NA	NA	NA	saline	marine benthic biome	coastal	6.06
810.1226D2H3	ERP020587	ERR1759810	Biogeographical distribution and diversity of microbes in methane hydrate-bearing deep marine sediments on the Pacific Ocean Margin	Illumina HiSeq 2000	30	3.0941	-90.818	NA	NA	NA	NA	saline	marine benthic biome	coastal	8.43
810.1230A1H1	ERP020587	ERR1759811	Biogeographical distribution and diversity of microbes in methane hydrate-bearing deep marine sediments on the Pacific Ocean Margin	Illumina HiSeq 2000	174153	-9.11228	-80.5835	NA	NA	NA	NA	saline	marine benthic biome	coastal	0.35
810.1230A2H2	ERP020587	ERR1759812	Biogeographical distribution and diversity of microbes in methane hydrate-bearing deep marine sediments on the Pacific Ocean Margin	Illumina HiSeq 2000	376253	-9.11228	-80.5835	NA	NA	NA	NA	saline	marine benthic biome	coastal	6.75
810.1230C2H2	ERP020587	ERR1759813	Biogeographical distribution and diversity of microbes in methane hydrate-bearing deep marine sediments on the Pacific Ocean Margin	Illumina HiSeq 2000	737194	-9.11228	-80.5835	NA	NA	NA	NA	saline	marine benthic biome	coastal	7.3
810.1230C2H3	ERP020587	ERR1759814	Biogeographical distribution and diversity of microbes in methane hydrate-bearing deep marine sediments on the Pacific Ocean Margin	Illumina HiSeq 2000	49	-9.11228	-80.5835	NA	NA	NA	NA	saline	marine benthic biome	coastal	7.55
810.1230C2H4	ERP020587	ERR1759815	Biogeographical distribution and diversity of microbes in methane hydrate-bearing deep marine sediments on the Pacific Ocean Margin	Illumina HiSeq 2000	46	-9.11228	-80.5835	NA	NA	NA	NA	saline	marine benthic biome	coastal	10.35
721.TRRsed1.1	ERP020884	ERR1780457	Global patterns of 16S rRNA diversity at a depth of millions of sequences per sample (5PRIME)	Illumina Genome Analyzer II	7853	32.551	-117.112	17.7241	266	10.4921	92.9236	non-saline	freshwater river biome	freshwater river	0
721.TRRsed1.2	ERP020884	ERR1780458	Global patterns of 16S rRNA diversity at a depth of millions of sequences per sample (5PRIME)	Illumina Genome Analyzer II	4243	32.551	-117.112	17.7241	266	10.4921	92.9236	non-saline	freshwater river biome	freshwater river	0
721.TRRsed1.3	ERP020884	ERR1780459	Global patterns of 16S rRNA diversity at a depth of millions of sequences per sample (5PRIME)	Illumina Genome Analyzer II	5893	32.551	-117.112	17.7241	266	10.4921	92.9236	non-saline	freshwater river biome	freshwater river	0
721.TRRsed1.4	ERP020884	ERR1780460	Global patterns of 16S rRNA diversity at a depth of millions of sequences per sample (5PRIME)	Illumina Genome Analyzer II	4738	32.551	-117.112	17.7241	266	10.4921	92.9236	non-saline	freshwater river biome	freshwater river	0
721.TRRsed1.5	ERP020884	ERR1780461	Global patterns of 16S rRNA diversity at a depth of millions of sequences per sample (5PRIME)	Illumina Genome Analyzer II	9020	32.551	-117.112	17.7241	266	10.4921	92.9236	non-saline	freshwater river biome	freshwater river	0
721.TRRsed1.6	ERP020884	ERR1780462	Global patterns of 16S rRNA diversity at a depth of millions of sequences per sample (5PRIME)	Illumina Genome Analyzer II	10577	32.551	-117.112	17.7241	266	10.4921	92.9236	non-saline	freshwater river biome	freshwater river	0
721.TRRsed1.7	ERP020884	ERR1780463	Global patterns of 16S rRNA diversity at a depth of millions of sequences per sample (5PRIME)	Illumina Genome Analyzer II	11661	32.551	-117.112	17.7241	266	10.4921	92.9236	non-saline	freshwater river biome	freshwater river	0
721.TRRsed2.1	ERP020884	ERR1780464	Global patterns of 16S rRNA diversity at a depth of millions of sequences per sample (5PRIME)	Illumina Genome Analyzer II	1	32.551	-117.112	17.7241	266	10.4921	92.9236	non-saline	freshwater river biome	freshwater river	0
721.TRRsed2.5	ERP020884	ERR1780465	Global patterns of 16S rRNA diversity at a depth of millions of sequences per sample (5PRIME)	Illumina Genome Analyzer II	3	32.551	-117.112	17.7241	266	10.4921	92.9236	non-saline	freshwater river biome	freshwater river	0
721.TRRsed2.6	ERP020884	ERR1780466	Global patterns of 16S rRNA diversity at a depth of millions of sequences per sample (5PRIME)	Illumina Genome Analyzer II	1	32.551	-117.112	17.7241	266	10.4921	92.9236	non-saline	freshwater river biome	freshwater river	0
721.TRRsed2.7	ERP020884	ERR1780467	Global patterns of 16S rRNA diversity at a depth of millions of sequences per sample (5PRIME)	Illumina Genome Analyzer II	4	32.551	-117.112	17.7241	266	10.4921	92.9236	non-saline	freshwater river biome	freshwater river	0
721.TRRsed3.4	ERP020884	ERR1780468	Global patterns of 16S rRNA diversity at a depth of millions of sequences per sample (5PRIME)	Illumina Genome Analyzer II	1	32.551	-117.112	17.7241	266	10.4921	92.9236	non-saline	freshwater river biome	freshwater river	0
1039.I.Fundao.SB.7.8	ERP016734	ERR1557978	Metagenomic analysis of Rio de Janeiro coastline	Illumina HiSeq 2000	198116	-23.18	-44.18	21.7712	1674	10.693	49.2396	saline	marine benthic biome	coastal	0.08
1039.L.Jacarepia.SA	ERP016734	ERR1557980	Metagenomic analysis of Rio de Janeiro coastline	Illumina HiSeq 2000	141206	-23.14	-44.17	21.6313	1676	10.7819	51.2981	saline	marine benthic biome	coastal	0.08
1039.L.Jacarepia.SB.1.6	ERP016734	ERR1557982	Metagenomic analysis of Rio de Janeiro coastline	Illumina HiSeq 2000	151728	-23.14	-44.17	21.6313	1676	10.7819	51.2981	non-saline	freshwater lake biome	freshwater lake	0.08
1039.L.Vermelha.HC	ERP016734	ERR1557983	Metagenomic analysis of Rio de Janeiro coastline	Illumina HiSeq 2000	159523	-22.85	-43.23	22.8468	1261	8.74624	49.6736	saline	marine benthic biome	coastal	0.75
1039.L.Vermelha.SB	ERP016734	ERR1557985	Metagenomic analysis of Rio de Janeiro coastline	Illumina HiSeq 2000	184319	-22.85	-43.23	22.8468	1261	8.74624	49.6736	saline	marginal sea biome	coastal	0.08
1039.L.Vermelha.SC.2.3	ERP016734	ERR1557986	Metagenomic analysis of Rio de Janeiro coastline	Illumina HiSeq 2000	187770	-22.85	-43.23	22.8468	1261	8.74624	49.6736	saline	marginal sea biome	coastal	0.08
1039.P.Abraao.SA.1.4	ERP016734	ERR1557989	Metagenomic analysis of Rio de Janeiro coastline	Illumina HiSeq 2000	211887	-22.95	-42.33	22.9455	1108	6.71956	49.997	saline	marine benthic biome	coastal	0.08
1039.P.Dois.Rios.SB	ERP016734	ERR1557994	Metagenomic analysis of Rio de Janeiro coastline	Illumina HiSeq 2000	162201	-22.94	-42.39	22.8917	1108	8.63712	52.7535	saline	marginal sea biome	coastal	0.08
1039.P.Massambaba.SA	ERP016734	ERR1557996	Metagenomic analysis of Rio de Janeiro coastline	Illumina HiSeq 2000	152652	-22.94	-42.39	22.8917	1108	8.63712	52.7535	saline	marginal sea biome	coastal	0.08
1039.P.Massambaba.SB	ERP016734	ERR1557999	Metagenomic analysis of Rio de Janeiro coastline	Illumina HiSeq 2000	167231	-22.94	-42.39	22.8917	1108	8.63712	52.7535	saline	marginal sea biome	coastal	0.08
1580.1C.sed.D1	ERP016883	ERR1590016	Halophilic communities as a source for novel lignocellulolytic enzymes	Illumina HiSeq 2000	99045	37.5691	-122.103	15.052	405	12.3994	88.2893	saline	saline lake sediment	salt-water lake	0.0325	8.25
1580.1CA.sed.D1	ERP016883	ERR1590017	Halophilic communities as a source for novel lignocellulolytic enzymes	Illumina HiSeq 2000	46089	37.5693	-122.103	15.052	405	12.3994	88.2893	saline	saline lake sediment	salt-water lake	0.0325	8.21
1580.1CB.sed.D1	ERP016883	ERR1590018	Halophilic communities as a source for novel lignocellulolytic enzymes	Illumina HiSeq 2000	75329	37.5695	-122.102	15.052	405	12.3994	88.2893	saline	saline lake sediment	salt-water lake	0.0325	8.24
1580.2C.sed.D1	ERP016883	ERR1590019	Halophilic communities as a source for novel lignocellulolytic enzymes	Illumina HiSeq 2000	9	37.5692	-122.102	15.052	405	12.3994	88.2893	saline	saline lake sediment	salt-water lake	0.0325	8.67
1580.2CA.sed.D1	ERP016883	ERR1590020	Halophilic communities as a source for novel lignocellulolytic enzymes	Illumina HiSeq 2000	92678	37.569	-122.102	15.052	405	12.3994	88.2893	saline	saline lake sediment	salt-water lake	0.0325	8.63
1580.2CB.sed.D1	ERP016883	ERR1590021	Halophilic communities as a source for novel lignocellulolytic enzymes	Illumina HiSeq 2000	94640	37.5688	-122.103	15.052	405	12.3994	88.2893	saline	saline lake sediment	salt-water lake	0.0325	8.64
1580.A23.1.sed.D1	ERP016883	ERR1590022	Halophilic communities as a source for novel lignocellulolytic enzymes	Illumina HiSeq 2000	93183	37.4754	-121.973	15.8496	403	13.1774	88.4431	saline	saline lake sediment	salt-water lake	0.0325	7.33
1580.A23.2.sed.D1	ERP016883	ERR1590023	Halophilic communities as a source for novel lignocellulolytic enzymes	Illumina HiSeq 2000	92020	37.4741	-121.973	15.8496	403	13.1774	88.4431	saline	saline lake sediment	salt-water lake	0.0325	7.43
1580.WPA.sed.D1	ERP016883	ERR1590037	Halophilic communities as a source for novel lignocellulolytic enzymes	Illumina HiSeq 2000	93055	17.9511	-67.1932	26.3542	1090	9.15389	50.9482	saline	hypersaline water	salt-water lake	0.0325	8.67
1580.WPB.sed.D1	ERP016883	ERR1590039	Halophilic communities as a source for novel lignocellulolytic enzymes	Illumina HiSeq 2000	99456	17.9504	-67.1929	26.3542	1090	9.15389	50.9482	saline	hypersaline water	salt-water lake	0.0325	8.61
1580.WPC.sed.D1	ERP016883	ERR1590041	Halophilic communities as a source for novel lignocellulolytic enzymes	Illumina HiSeq 2000	105546	17.9506	-67.1934	26.3542	1090	9.15389	50.9482	saline	hypersaline water	salt-water lake	0.0325	8.66
1622.DP.101.102A.1	ERP016496	ERR1538555	Biodiversity and functional patterns of microbial assemblagesÂ in relation to land-use change in postglacial pond sediment profiles	Illumina HiSeq 2000	66714	42.1757	-72.7	8.41618	1179	11.7394	7.30518	non-saline	freshwater lake biome	freshwater lake	1.02
1622.DP.101.102A.2	ERP016496	ERR1538556	Biodiversity and functional patterns of microbial assemblagesÂ in relation to land-use change in postglacial pond sediment profiles	Illumina HiSeq 2000	96696	42.1757	-72.7	8.41618	1179	11.7394	7.30518	non-saline	freshwater lake biome	freshwater lake	1.02
1622.DP.101.102B	ERP016496	ERR1538557	Biodiversity and functional patterns of microbial assemblagesÂ in relation to land-use change in postglacial pond sediment profiles	Illumina HiSeq 2000	100824	42.3084	-71.3412	9.26477	1175	11.474	8.03527	non-saline	freshwater lake biome	freshwater lake	1.02
1622.DP.11.12A.1	ERP016496	ERR1538558	Biodiversity and functional patterns of microbial assemblagesÂ in relation to land-use change in postglacial pond sediment profiles	Illumina HiSeq 2000	94237	42.1757	-72.7	8.41618	1179	11.7394	7.30518	non-saline	freshwater lake biome	freshwater lake	0.12
1622.DP.11.12A.2	ERP016496	ERR1538559	Biodiversity and functional patterns of microbial assemblagesÂ in relation to land-use change in postglacial pond sediment profiles	Illumina HiSeq 2000	48892	42.1757	-72.7	8.41618	1179	11.7394	7.30518	non-saline	freshwater lake biome	freshwater lake	0.12
1622.DP.11.12B	ERP016496	ERR1538560	Biodiversity and functional patterns of microbial assemblagesÂ in relation to land-use change in postglacial pond sediment profiles	Illumina HiSeq 2000	91104	42.1757	-72.7	8.41618	1179	11.7394	7.30518	non-saline	freshwater lake biome	freshwater lake	0.12
1622.DP.15.16A.1	ERP016496	ERR1538561	Biodiversity and functional patterns of microbial assemblagesÂ in relation to land-use change in postglacial pond sediment profiles	Illumina HiSeq 2000	75543	42.1757	-72.7	8.41618	1179	11.7394	7.30518	non-saline	freshwater lake biome	freshwater lake	0.16
1622.DP.15.16A.2	ERP016496	ERR1538562	Biodiversity and functional patterns of microbial assemblagesÂ in relation to land-use change in postglacial pond sediment profiles	Illumina HiSeq 2000	62137	42.1757	-72.7	8.41618	1179	11.7394	7.30518	non-saline	freshwater lake biome	freshwater lake	0.16
1622.DP.15.16B	ERP016496	ERR1538563	Biodiversity and functional patterns of microbial assemblagesÂ in relation to land-use change in postglacial pond sediment profiles	Illumina HiSeq 2000	95398	42.1757	-72.7	8.41618	1179	11.7394	7.30518	non-saline	freshwater lake biome	freshwater lake	0.22
1622.DP.2.3A.1	ERP016496	ERR1538564	Biodiversity and functional patterns of microbial assemblagesÂ in relation to land-use change in postglacial pond sediment profiles	Illumina HiSeq 2000	79409	42.1757	-72.7	8.41618	1179	11.7394	7.30518	non-saline	freshwater lake biome	freshwater lake	0.03
1622.DP.2.3A.2	ERP016496	ERR1538565	Biodiversity and functional patterns of microbial assemblagesÂ in relation to land-use change in postglacial pond sediment profiles	Illumina HiSeq 2000	85666	42.1757	-72.7	8.41618	1179	11.7394	7.30518	non-saline	freshwater lake biome	freshwater lake	0.03
1622.DP.2.3B	ERP016496	ERR1538566	Biodiversity and functional patterns of microbial assemblagesÂ in relation to land-use change in postglacial pond sediment profiles	Illumina HiSeq 2000	97226	42.1757	-72.7	8.41618	1179	11.7394	7.30518	non-saline	freshwater lake biome	freshwater lake	0.03
1622.DP.21.22A.1	ERP016496	ERR1538567	Biodiversity and functional patterns of microbial assemblagesÂ in relation to land-use change in postglacial pond sediment profiles	Illumina HiSeq 2000	82797	42.1757	-72.7	8.41618	1179	11.7394	7.30518	non-saline	freshwater lake biome	freshwater lake	0.22
1622.DP.21.22A.2	ERP016496	ERR1538568	Biodiversity and functional patterns of microbial assemblagesÂ in relation to land-use change in postglacial pond sediment profiles	Illumina HiSeq 2000	38447	42.1757	-72.7	8.41618	1179	11.7394	7.30518	non-saline	freshwater lake biome	freshwater lake	0.22
1622.DP.21.22B	ERP016496	ERR1538569	Biodiversity and functional patterns of microbial assemblagesÂ in relation to land-use change in postglacial pond sediment profiles	Illumina HiSeq 2000	92514	42.1757	-72.7	8.41618	1179	11.7394	7.30518	non-saline	freshwater lake biome	freshwater lake	0.22
1622.DP.41.42A.1	ERP016496	ERR1538570	Biodiversity and functional patterns of microbial assemblagesÂ in relation to land-use change in postglacial pond sediment profiles	Illumina HiSeq 2000	76566	42.1757	-72.7	8.41618	1179	11.7394	7.30518	non-saline	freshwater lake biome	freshwater lake	0.42
1622.DP.41.42A.2	ERP016496	ERR1538571	Biodiversity and functional patterns of microbial assemblagesÂ in relation to land-use change in postglacial pond sediment profiles	Illumina HiSeq 2000	75346	42.1757	-72.7	8.41618	1179	11.7394	7.30518	non-saline	freshwater lake biome	freshwater lake	0.42
1622.DP.41.42B	ERP016496	ERR1538572	Biodiversity and functional patterns of microbial assemblagesÂ in relation to land-use change in postglacial pond sediment profiles	Illumina HiSeq 2000	70717	42.1757	-72.7	8.41618	1179	11.7394	7.30518	non-saline	freshwater lake biome	freshwater lake	0.42
1622.DP.5.6A.1	ERP016496	ERR1538573	Biodiversity and functional patterns of microbial assemblagesÂ in relation to land-use change in postglacial pond sediment profiles	Illumina HiSeq 2000	105466	42.1757	-72.7	8.41618	1179	11.7394	7.30518	non-saline	freshwater lake biome	freshwater lake	0.06
1622.DP.5.6B	ERP016496	ERR1538574	Biodiversity and functional patterns of microbial assemblagesÂ in relation to land-use change in postglacial pond sediment profiles	Illumina HiSeq 2000	80675	42.1757	-72.7	8.41618	1179	11.7394	7.30518	non-saline	freshwater lake biome	freshwater lake	0.06
1622.DP.51.52A.1	ERP016496	ERR1538575	Biodiversity and functional patterns of microbial assemblagesÂ in relation to land-use change in postglacial pond sediment profiles	Illumina HiSeq 2000	86448	42.1757	-72.7	8.41618	1179	11.7394	7.30518	non-saline	freshwater lake biome	freshwater lake	0.52
1622.DP.51.52A.2	ERP016496	ERR1538576	Biodiversity and functional patterns of microbial assemblagesÂ in relation to land-use change in postglacial pond sediment profiles	Illumina HiSeq 2000	204717	42.1757	-72.7	8.41618	1179	11.7394	7.30518	non-saline	freshwater lake biome	freshwater lake	0.52
1622.DP.51.52B	ERP016496	ERR1538577	Biodiversity and functional patterns of microbial assemblagesÂ in relation to land-use change in postglacial pond sediment profiles	Illumina HiSeq 2000	78039	42.1757	-72.7	8.41618	1179	11.7394	7.30518	non-saline	freshwater lake biome	freshwater lake	0.52
1622.DP.70.71A.1	ERP016496	ERR1538578	Biodiversity and functional patterns of microbial assemblagesÂ in relation to land-use change in postglacial pond sediment profiles	Illumina HiSeq 2000	85216	42.1757	-72.7	8.41618	1179	11.7394	7.30518	non-saline	freshwater lake biome	freshwater lake	0.71
1622.DP.70.71A.2	ERP016496	ERR1538579	Biodiversity and functional patterns of microbial assemblagesÂ in relation to land-use change in postglacial pond sediment profiles	Illumina HiSeq 2000	47992	42.1757	-72.7	8.41618	1179	11.7394	7.30518	non-saline	freshwater lake biome	freshwater lake	0.71
1622.DP.70.71B	ERP016496	ERR1538580	Biodiversity and functional patterns of microbial assemblagesÂ in relation to land-use change in postglacial pond sediment profiles	Illumina HiSeq 2000	72955	42.1757	-72.7	8.41618	1179	11.7394	7.30518	non-saline	freshwater lake biome	freshwater lake	0.71
1622.DP.80.81A.1	ERP016496	ERR1538581	Biodiversity and functional patterns of microbial assemblagesÂ in relation to land-use change in postglacial pond sediment profiles	Illumina HiSeq 2000	81735	42.1757	-72.7	8.41618	1179	11.7394	7.30518	non-saline	freshwater lake biome	freshwater lake	0.81
1622.DP.80.81A.2	ERP016496	ERR1538582	Biodiversity and functional patterns of microbial assemblagesÂ in relation to land-use change in postglacial pond sediment profiles	Illumina HiSeq 2000	99096	42.1757	-72.7	8.41618	1179	11.7394	7.30518	non-saline	freshwater lake biome	freshwater lake	0.81
1622.DP.91.92A.1	ERP016496	ERR1538583	Biodiversity and functional patterns of microbial assemblagesÂ in relation to land-use change in postglacial pond sediment profiles	Illumina HiSeq 2000	85021	42.1757	-72.7	8.41618	1179	11.7394	7.30518	non-saline	freshwater lake biome	freshwater lake	0.92
1622.DP.91.92A.2	ERP016496	ERR1538584	Biodiversity and functional patterns of microbial assemblagesÂ in relation to land-use change in postglacial pond sediment profiles	Illumina HiSeq 2000	92858	42.1757	-72.7	8.41618	1179	11.7394	7.30518	non-saline	freshwater lake biome	freshwater lake	0.92
1622.DP.91.92B	ERP016496	ERR1538585	Biodiversity and functional patterns of microbial assemblagesÂ in relation to land-use change in postglacial pond sediment profiles	Illumina HiSeq 2000	80980	42.1757	-72.7	8.41618	1179	11.7394	7.30518	non-saline	freshwater lake biome	freshwater lake	0.92
1622.PP.101.102A	ERP016496	ERR1538586	Biodiversity and functional patterns of microbial assemblagesÂ in relation to land-use change in postglacial pond sediment profiles	Illumina HiSeq 2000	95995	42.3084	-71.3412	9.26477	1175	11.474	8.03527	non-saline	freshwater lake biome	freshwater lake	1.02
1622.PP.101.102B	ERP016496	ERR1538587	Biodiversity and functional patterns of microbial assemblagesÂ in relation to land-use change in postglacial pond sediment profiles	Illumina HiSeq 2000	81274	42.3084	-71.3412	9.26477	1175	11.474	8.03527	non-saline	freshwater lake biome	freshwater lake	1.02
1622.PP.11.12A	ERP016496	ERR1538588	Biodiversity and functional patterns of microbial assemblagesÂ in relation to land-use change in postglacial pond sediment profiles	Illumina HiSeq 2000	86102	42.3084	-71.3412	9.26477	1175	11.474	8.03527	non-saline	freshwater lake biome	freshwater lake	0.12
1622.PP.11.12B	ERP016496	ERR1538589	Biodiversity and functional patterns of microbial assemblagesÂ in relation to land-use change in postglacial pond sediment profiles	Illumina HiSeq 2000	84569	42.3084	-71.3412	9.26477	1175	11.474	8.03527	non-saline	freshwater lake biome	freshwater lake	0.12
1622.PP.112.113A	ERP016496	ERR1538590	Biodiversity and functional patterns of microbial assemblagesÂ in relation to land-use change in postglacial pond sediment profiles	Illumina HiSeq 2000	74703	42.3084	-71.3412	9.26477	1175	11.474	8.03527	non-saline	freshwater lake biome	freshwater lake	1.13
1622.PP.112.113B	ERP016496	ERR1538591	Biodiversity and functional patterns of microbial assemblagesÂ in relation to land-use change in postglacial pond sediment profiles	Illumina HiSeq 2000	83607	42.3084	-71.3412	9.26477	1175	11.474	8.03527	non-saline	freshwater lake biome	freshwater lake	1.13
1622.PP.15.16A	ERP016496	ERR1538592	Biodiversity and functional patterns of microbial assemblagesÂ in relation to land-use change in postglacial pond sediment profiles	Illumina HiSeq 2000	95611	42.3084	-71.3412	9.26477	1175	11.474	8.03527	non-saline	freshwater lake biome	freshwater lake	0.16
1622.PP.15.16B	ERP016496	ERR1538593	Biodiversity and functional patterns of microbial assemblagesÂ in relation to land-use change in postglacial pond sediment profiles	Illumina HiSeq 2000	82555	42.3084	-71.3412	9.26477	1175	11.474	8.03527	non-saline	freshwater lake biome	freshwater lake	0.16
1622.PP.2.3A	ERP016496	ERR1538594	Biodiversity and functional patterns of microbial assemblagesÂ in relation to land-use change in postglacial pond sediment profiles	Illumina HiSeq 2000	85431	42.3084	-71.3412	9.26477	1175	11.474	8.03527	non-saline	freshwater lake biome	freshwater lake	0.03
1622.PP.2.3B	ERP016496	ERR1538595	Biodiversity and functional patterns of microbial assemblagesÂ in relation to land-use change in postglacial pond sediment profiles	Illumina HiSeq 2000	78996	42.3084	-71.3412	9.26477	1175	11.474	8.03527	non-saline	freshwater lake biome	freshwater lake	0.03
1622.PP.21.22A	ERP016496	ERR1538596	Biodiversity and functional patterns of microbial assemblagesÂ in relation to land-use change in postglacial pond sediment profiles	Illumina HiSeq 2000	94740	42.3084	-71.3412	9.26477	1175	11.474	8.03527	non-saline	freshwater lake biome	freshwater lake	0.22
1622.PP.21.22B	ERP016496	ERR1538597	Biodiversity and functional patterns of microbial assemblagesÂ in relation to land-use change in postglacial pond sediment profiles	Illumina HiSeq 2000	96091	42.3084	-71.3412	9.26477	1175	11.474	8.03527	non-saline	freshwater lake biome	freshwater lake	0.22
1622.PP.31.32A	ERP016496	ERR1538598	Biodiversity and functional patterns of microbial assemblagesÂ in relation to land-use change in postglacial pond sediment profiles	Illumina HiSeq 2000	89766	42.3084	-71.3412	9.26477	1175	11.474	8.03527	non-saline	freshwater lake biome	freshwater lake	0.32
1622.PP.31.32B	ERP016496	ERR1538599	Biodiversity and functional patterns of microbial assemblagesÂ in relation to land-use change in postglacial pond sediment profiles	Illumina HiSeq 2000	86747	42.3084	-71.3412	9.26477	1175	11.474	8.03527	non-saline	freshwater lake biome	freshwater lake	0.32
1622.PP.5.6A	ERP016496	ERR1538600	Biodiversity and functional patterns of microbial assemblagesÂ in relation to land-use change in postglacial pond sediment profiles	Illumina HiSeq 2000	97098	42.3084	-71.3412	9.26477	1175	11.474	8.03527	non-saline	freshwater lake biome	freshwater lake	0.06
1622.PP.5.6B	ERP016496	ERR1538601	Biodiversity and functional patterns of microbial assemblagesÂ in relation to land-use change in postglacial pond sediment profiles	Illumina HiSeq 2000	85329	42.3084	-71.3412	9.26477	1175	11.474	8.03527	non-saline	freshwater lake biome	freshwater lake	0.06
1622.PP.51.52A	ERP016496	ERR1538602	Biodiversity and functional patterns of microbial assemblagesÂ in relation to land-use change in postglacial pond sediment profiles	Illumina HiSeq 2000	94556	42.3084	-71.3412	9.26477	1175	11.474	8.03527	non-saline	freshwater lake biome	freshwater lake	0.52
1622.PP.51.52B	ERP016496	ERR1538603	Biodiversity and functional patterns of microbial assemblagesÂ in relation to land-use change in postglacial pond sediment profiles	Illumina HiSeq 2000	96814	42.3084	-71.3412	9.26477	1175	11.474	8.03527	non-saline	freshwater lake biome	freshwater lake	0.52
1622.PP.61.62A	ERP016496	ERR1538604	Biodiversity and functional patterns of microbial assemblagesÂ in relation to land-use change in postglacial pond sediment profiles	Illumina HiSeq 2000	86678	42.3084	-71.3412	9.26477	1175	11.474	8.03527	non-saline	freshwater lake biome	freshwater lake	0.62
1622.PP.61.62B	ERP016496	ERR1538605	Biodiversity and functional patterns of microbial assemblagesÂ in relation to land-use change in postglacial pond sediment profiles	Illumina HiSeq 2000	86394	42.3084	-71.3412	9.26477	1175	11.474	8.03527	non-saline	freshwater lake biome	freshwater lake	0.62
1622.PP.71.72A	ERP016496	ERR1538606	Biodiversity and functional patterns of microbial assemblagesÂ in relation to land-use change in postglacial pond sediment profiles	Illumina HiSeq 2000	110548	42.3084	-71.3412	9.26477	1175	11.474	8.03527	non-saline	freshwater lake biome	freshwater lake	0.72
1622.PP.71.72B	ERP016496	ERR1538607	Biodiversity and functional patterns of microbial assemblagesÂ in relation to land-use change in postglacial pond sediment profiles	Illumina HiSeq 2000	87015	42.3084	-71.3412	9.26477	1175	11.474	8.03527	non-saline	freshwater lake biome	freshwater lake	0.72
1622.PP.81.82A	ERP016496	ERR1538608	Biodiversity and functional patterns of microbial assemblagesÂ in relation to land-use change in postglacial pond sediment profiles	Illumina HiSeq 2000	99278	42.3084	-71.3412	9.26477	1175	11.474	8.03527	non-saline	freshwater lake biome	freshwater lake	0.82
1622.PP.81.82B	ERP016496	ERR1538609	Biodiversity and functional patterns of microbial assemblagesÂ in relation to land-use change in postglacial pond sediment profiles	Illumina HiSeq 2000	72007	42.3084	-71.3412	9.26477	1175	11.474	8.03527	non-saline	freshwater lake biome	freshwater lake	0.82
1622.PP.91.92A	ERP016496	ERR1538610	Biodiversity and functional patterns of microbial assemblagesÂ in relation to land-use change in postglacial pond sediment profiles	Illumina HiSeq 2000	23618	42.3084	-71.3412	9.26477	1175	11.474	8.03527	non-saline	freshwater lake biome	freshwater lake	0.92
1622.PP.91.92B	ERP016496	ERR1538611	Biodiversity and functional patterns of microbial assemblagesÂ in relation to land-use change in postglacial pond sediment profiles	Illumina HiSeq 2000	94956	42.3084	-71.3412	9.26477	1175	11.474	8.03527	non-saline	freshwater lake biome	freshwater lake	0.92
1622.UPMain.0.1	ERP016496	ERR1538612	Biodiversity and functional patterns of microbial assemblagesÂ in relation to land-use change in postglacial pond sediment profiles	Illumina HiSeq 2000	71618	42.06	-71.3776	9.28709	1203	11.3992	8.1892	non-saline	freshwater lake biome	freshwater lake	0.01
1622.UPMain.1.2	ERP016496	ERR1538613	Biodiversity and functional patterns of microbial assemblagesÂ in relation to land-use change in postglacial pond sediment profiles	Illumina HiSeq 2000	60898	42.06	-71.3776	9.28709	1203	11.3992	8.1892	non-saline	freshwater lake biome	freshwater lake	0.02
1622.UPMain.10.11A	ERP016496	ERR1538614	Biodiversity and functional patterns of microbial assemblagesÂ in relation to land-use change in postglacial pond sediment profiles	Illumina HiSeq 2000	105907	42.06	-71.3776	9.28709	1203	11.3992	8.1892	non-saline	freshwater lake biome	freshwater lake	0.11
1622.UPMain.10.11B	ERP016496	ERR1538615	Biodiversity and functional patterns of microbial assemblagesÂ in relation to land-use change in postglacial pond sediment profiles	Illumina HiSeq 2000	71986	42.06	-71.3776	9.28709	1203	11.3992	8.1892	non-saline	freshwater lake biome	freshwater lake	0.11
1622.UPMain.100.101A	ERP016496	ERR1538616	Biodiversity and functional patterns of microbial assemblagesÂ in relation to land-use change in postglacial pond sediment profiles	Illumina HiSeq 2000	81654	42.06	-71.3776	9.28709	1203	11.3992	8.1892	non-saline	freshwater lake biome	freshwater lake	1.01
1622.UPMain.100.101B	ERP016496	ERR1538617	Biodiversity and functional patterns of microbial assemblagesÂ in relation to land-use change in postglacial pond sediment profiles	Illumina HiSeq 2000	90468	42.06	-71.3776	9.28709	1203	11.3992	8.1892	non-saline	freshwater lake biome	freshwater lake	1.01
1622.UPMain.101.102A	ERP016496	ERR1538618	Biodiversity and functional patterns of microbial assemblagesÂ in relation to land-use change in postglacial pond sediment profiles	Illumina HiSeq 2000	117814	42.06	-71.3776	9.28709	1203	11.3992	8.1892	non-saline	freshwater lake biome	freshwater lake	1.02
1622.UPMain.101.102B	ERP016496	ERR1538619	Biodiversity and functional patterns of microbial assemblagesÂ in relation to land-use change in postglacial pond sediment profiles	Illumina HiSeq 2000	71770	42.06	-71.3776	9.28709	1203	11.3992	8.1892	non-saline	freshwater lake biome	freshwater lake	1.02
1622.UPMain.102.103A	ERP016496	ERR1538620	Biodiversity and functional patterns of microbial assemblagesÂ in relation to land-use change in postglacial pond sediment profiles	Illumina HiSeq 2000	99272	42.06	-71.3776	9.28709	1203	11.3992	8.1892	non-saline	freshwater lake biome	freshwater lake	1.03
1622.UPMain.102.103B	ERP016496	ERR1538621	Biodiversity and functional patterns of microbial assemblagesÂ in relation to land-use change in postglacial pond sediment profiles	Illumina HiSeq 2000	91824	42.06	-71.3776	9.28709	1203	11.3992	8.1892	non-saline	freshwater lake biome	freshwater lake	1.03
1622.UPMain.103.104A	ERP016496	ERR1538622	Biodiversity and functional patterns of microbial assemblagesÂ in relation to land-use change in postglacial pond sediment profiles	Illumina HiSeq 2000	85522	42.06	-71.3776	9.28709	1203	11.3992	8.1892	non-saline	freshwater lake biome	freshwater lake	1.04
1622.UPMain.103.104B	ERP016496	ERR1538623	Biodiversity and functional patterns of microbial assemblagesÂ in relation to land-use change in postglacial pond sediment profiles	Illumina HiSeq 2000	78079	42.06	-71.3776	9.28709	1203	11.3992	8.1892	non-saline	freshwater lake biome	freshwater lake	1.04
1622.UPMain.104.105	ERP016496	ERR1538624	Biodiversity and functional patterns of microbial assemblagesÂ in relation to land-use change in postglacial pond sediment profiles	Illumina HiSeq 2000	111335	42.06	-71.3776	9.28709	1203	11.3992	8.1892	non-saline	freshwater lake biome	freshwater lake	1.05
1622.UPMain.105.106A	ERP016496	ERR1538625	Biodiversity and functional patterns of microbial assemblagesÂ in relation to land-use change in postglacial pond sediment profiles	Illumina HiSeq 2000	94392	42.06	-71.3776	9.28709	1203	11.3992	8.1892	non-saline	freshwater lake biome	freshwater lake	1.06
1622.UPMain.105.106B	ERP016496	ERR1538626	Biodiversity and functional patterns of microbial assemblagesÂ in relation to land-use change in postglacial pond sediment profiles	Illumina HiSeq 2000	95280	42.06	-71.3776	9.28709	1203	11.3992	8.1892	non-saline	freshwater lake biome	freshwater lake	1.06
1622.UPMain.106.107A	ERP016496	ERR1538627	Biodiversity and functional patterns of microbial assemblagesÂ in relation to land-use change in postglacial pond sediment profiles	Illumina HiSeq 2000	89638	42.06	-71.3776	9.28709	1203	11.3992	8.1892	non-saline	freshwater lake biome	freshwater lake	1.07
1622.UPMain.106.107B	ERP016496	ERR1538628	Biodiversity and functional patterns of microbial assemblagesÂ in relation to land-use change in postglacial pond sediment profiles	Illumina HiSeq 2000	85540	42.06	-71.3776	9.28709	1203	11.3992	8.1892	non-saline	freshwater lake biome	freshwater lake	1.07
1622.UPMain.107.108A	ERP016496	ERR1538629	Biodiversity and functional patterns of microbial assemblagesÂ in relation to land-use change in postglacial pond sediment profiles	Illumina HiSeq 2000	99974	42.06	-71.3776	9.28709	1203	11.3992	8.1892	non-saline	freshwater lake biome	freshwater lake	1.08
1622.UPMain.107.108B	ERP016496	ERR1538630	Biodiversity and functional patterns of microbial assemblagesÂ in relation to land-use change in postglacial pond sediment profiles	Illumina HiSeq 2000	73668	42.06	-71.3776	9.28709	1203	11.3992	8.1892	non-saline	freshwater lake biome	freshwater lake	1.08
1622.UPMain.108.109A	ERP016496	ERR1538631	Biodiversity and functional patterns of microbial assemblagesÂ in relation to land-use change in postglacial pond sediment profiles	Illumina HiSeq 2000	93794	42.06	-71.3776	9.28709	1203	11.3992	8.1892	non-saline	freshwater lake biome	freshwater lake	1.09
1622.UPMain.108.109B	ERP016496	ERR1538632	Biodiversity and functional patterns of microbial assemblagesÂ in relation to land-use change in postglacial pond sediment profiles	Illumina HiSeq 2000	95567	42.06	-71.3776	9.28709	1203	11.3992	8.1892	non-saline	freshwater lake biome	freshwater lake	1.09
1622.UPMain.109.110A	ERP016496	ERR1538633	Biodiversity and functional patterns of microbial assemblagesÂ in relation to land-use change in postglacial pond sediment profiles	Illumina HiSeq 2000	107728	42.06	-71.3776	9.28709	1203	11.3992	8.1892	non-saline	freshwater lake biome	freshwater lake	1.1
1622.UPMain.109.110B	ERP016496	ERR1538634	Biodiversity and functional patterns of microbial assemblagesÂ in relation to land-use change in postglacial pond sediment profiles	Illumina HiSeq 2000	92528	42.06	-71.3776	9.28709	1203	11.3992	8.1892	non-saline	freshwater lake biome	freshwater lake	1.1
1622.UPMain.11.12A	ERP016496	ERR1538635	Biodiversity and functional patterns of microbial assemblagesÂ in relation to land-use change in postglacial pond sediment profiles	Illumina HiSeq 2000	114974	42.06	-71.3776	9.28709	1203	11.3992	8.1892	non-saline	freshwater lake biome	freshwater lake	0.12
1622.UPMain.11.12B	ERP016496	ERR1538636	Biodiversity and functional patterns of microbial assemblagesÂ in relation to land-use change in postglacial pond sediment profiles	Illumina HiSeq 2000	79497	42.06	-71.3776	9.28709	1203	11.3992	8.1892	non-saline	freshwater lake biome	freshwater lake	0.12
1622.UPMain.110.111	ERP016496	ERR1538637	Biodiversity and functional patterns of microbial assemblagesÂ in relation to land-use change in postglacial pond sediment profiles	Illumina HiSeq 2000	89245	42.06	-71.3776	9.28709	1203	11.3992	8.1892	non-saline	freshwater lake biome	freshwater lake	1.11
1622.UPMain.111.112	ERP016496	ERR1538638	Biodiversity and functional patterns of microbial assemblagesÂ in relation to land-use change in postglacial pond sediment profiles	Illumina HiSeq 2000	89431	42.06	-71.3776	9.28709	1203	11.3992	8.1892	non-saline	freshwater lake biome	freshwater lake	1.12
1622.UPMain.112.113	ERP016496	ERR1538639	Biodiversity and functional patterns of microbial assemblagesÂ in relation to land-use change in postglacial pond sediment profiles	Illumina HiSeq 2000	110188	42.06	-71.3776	9.28709	1203	11.3992	8.1892	non-saline	freshwater lake biome	freshwater lake	1.13
1622.UPMain.113.114	ERP016496	ERR1538640	Biodiversity and functional patterns of microbial assemblagesÂ in relation to land-use change in postglacial pond sediment profiles	Illumina HiSeq 2000	105728	42.06	-71.3776	9.28709	1203	11.3992	8.1892	non-saline	freshwater lake biome	freshwater lake	1.14
1622.UPMain.114.115	ERP016496	ERR1538641	Biodiversity and functional patterns of microbial assemblagesÂ in relation to land-use change in postglacial pond sediment profiles	Illumina HiSeq 2000	82743	42.06	-71.3776	9.28709	1203	11.3992	8.1892	non-saline	freshwater lake biome	freshwater lake	1.15
1622.UPMain.115.116	ERP016496	ERR1538642	Biodiversity and functional patterns of microbial assemblagesÂ in relation to land-use change in postglacial pond sediment profiles	Illumina HiSeq 2000	93985	42.06	-71.3776	9.28709	1203	11.3992	8.1892	non-saline	freshwater lake biome	freshwater lake	1.16
1622.UPMain.116.117	ERP016496	ERR1538643	Biodiversity and functional patterns of microbial assemblagesÂ in relation to land-use change in postglacial pond sediment profiles	Illumina HiSeq 2000	90679	42.06	-71.3776	9.28709	1203	11.3992	8.1892	non-saline	freshwater lake biome	freshwater lake	1.17
1622.UPMain.117.118	ERP016496	ERR1538644	Biodiversity and functional patterns of microbial assemblagesÂ in relation to land-use change in postglacial pond sediment profiles	Illumina HiSeq 2000	115542	42.06	-71.3776	9.28709	1203	11.3992	8.1892	non-saline	freshwater lake biome	freshwater lake	1.18
1622.UPMain.118.119	ERP016496	ERR1538645	Biodiversity and functional patterns of microbial assemblagesÂ in relation to land-use change in postglacial pond sediment profiles	Illumina HiSeq 2000	98519	42.06	-71.3776	9.28709	1203	11.3992	8.1892	non-saline	freshwater lake biome	freshwater lake	1.19
1622.UPMain.119.120	ERP016496	ERR1538646	Biodiversity and functional patterns of microbial assemblagesÂ in relation to land-use change in postglacial pond sediment profiles	Illumina HiSeq 2000	117849	42.06	-71.3776	9.28709	1203	11.3992	8.1892	non-saline	freshwater lake biome	freshwater lake	1.2
1622.UPMain.12.13A	ERP016496	ERR1538647	Biodiversity and functional patterns of microbial assemblagesÂ in relation to land-use change in postglacial pond sediment profiles	Illumina HiSeq 2000	104740	42.06	-71.3776	9.28709	1203	11.3992	8.1892	non-saline	freshwater lake biome	freshwater lake	0.13
1622.UPMain.12.13B	ERP016496	ERR1538648	Biodiversity and functional patterns of microbial assemblagesÂ in relation to land-use change in postglacial pond sediment profiles	Illumina HiSeq 2000	75063	42.06	-71.3776	9.28709	1203	11.3992	8.1892	non-saline	freshwater lake biome	freshwater lake	0.13
1622.UPMain.120.121	ERP016496	ERR1538649	Biodiversity and functional patterns of microbial assemblagesÂ in relation to land-use change in postglacial pond sediment profiles	Illumina HiSeq 2000	95670	42.06	-71.3776	9.28709	1203	11.3992	8.1892	non-saline	freshwater lake biome	freshwater lake	1.21
1622.UPMain.121.122A	ERP016496	ERR1538650	Biodiversity and functional patterns of microbial assemblagesÂ in relation to land-use change in postglacial pond sediment profiles	Illumina HiSeq 2000	113735	42.06	-71.3776	9.28709	1203	11.3992	8.1892	non-saline	freshwater lake biome	freshwater lake	1.22
1622.UPMain.121.122B	ERP016496	ERR1538651	Biodiversity and functional patterns of microbial assemblagesÂ in relation to land-use change in postglacial pond sediment profiles	Illumina HiSeq 2000	88711	42.06	-71.3776	9.28709	1203	11.3992	8.1892	non-saline	freshwater lake biome	freshwater lake	1.22
1622.UPMain.122.123A	ERP016496	ERR1538652	Biodiversity and functional patterns of microbial assemblagesÂ in relation to land-use change in postglacial pond sediment profiles	Illumina HiSeq 2000	105104	42.06	-71.3776	9.28709	1203	11.3992	8.1892	non-saline	freshwater lake biome	freshwater lake	1.23
1622.UPMain.122.123B	ERP016496	ERR1538653	Biodiversity and functional patterns of microbial assemblagesÂ in relation to land-use change in postglacial pond sediment profiles	Illumina HiSeq 2000	94917	42.06	-71.3776	9.28709	1203	11.3992	8.1892	non-saline	freshwater lake biome	freshwater lake	1.23
1622.UPMain.123.124A	ERP016496	ERR1538654	Biodiversity and functional patterns of microbial assemblagesÂ in relation to land-use change in postglacial pond sediment profiles	Illumina HiSeq 2000	90564	42.06	-71.3776	9.28709	1203	11.3992	8.1892	non-saline	freshwater lake biome	freshwater lake	1.24
1622.UPMain.123.124B	ERP016496	ERR1538655	Biodiversity and functional patterns of microbial assemblagesÂ in relation to land-use change in postglacial pond sediment profiles	Illumina HiSeq 2000	92553	42.06	-71.3776	9.28709	1203	11.3992	8.1892	non-saline	freshwater lake biome	freshwater lake	1.24
1622.UPMain.124.125A	ERP016496	ERR1538656	Biodiversity and functional patterns of microbial assemblagesÂ in relation to land-use change in postglacial pond sediment profiles	Illumina HiSeq 2000	101221	42.06	-71.3776	9.28709	1203	11.3992	8.1892	non-saline	freshwater lake biome	freshwater lake	1.25
1622.UPMain.124.125B	ERP016496	ERR1538657	Biodiversity and functional patterns of microbial assemblagesÂ in relation to land-use change in postglacial pond sediment profiles	Illumina HiSeq 2000	77020	42.06	-71.3776	9.28709	1203	11.3992	8.1892	non-saline	freshwater lake biome	freshwater lake	1.25
1622.UPMain.125.126A	ERP016496	ERR1538658	Biodiversity and functional patterns of microbial assemblagesÂ in relation to land-use change in postglacial pond sediment profiles	Illumina HiSeq 2000	107524	42.06	-71.3776	9.28709	1203	11.3992	8.1892	non-saline	freshwater lake biome	freshwater lake	1.26
1622.UPMain.125.126B	ERP016496	ERR1538659	Biodiversity and functional patterns of microbial assemblagesÂ in relation to land-use change in postglacial pond sediment profiles	Illumina HiSeq 2000	84501	42.06	-71.3776	9.28709	1203	11.3992	8.1892	non-saline	freshwater lake biome	freshwater lake	1.26
1622.UPMain.126.127A	ERP016496	ERR1538660	Biodiversity and functional patterns of microbial assemblagesÂ in relation to land-use change in postglacial pond sediment profiles	Illumina HiSeq 2000	104722	42.06	-71.3776	9.28709	1203	11.3992	8.1892	non-saline	freshwater lake biome	freshwater lake	1.27
1622.UPMain.126.127B	ERP016496	ERR1538661	Biodiversity and functional patterns of microbial assemblagesÂ in relation to land-use change in postglacial pond sediment profiles	Illumina HiSeq 2000	97104	42.06	-71.3776	9.28709	1203	11.3992	8.1892	non-saline	freshwater lake biome	freshwater lake	1.27
1622.UPMain.127.128	ERP016496	ERR1538662	Biodiversity and functional patterns of microbial assemblagesÂ in relation to land-use change in postglacial pond sediment profiles	Illumina HiSeq 2000	76293	42.06	-71.3776	9.28709	1203	11.3992	8.1892	non-saline	freshwater lake biome	freshwater lake	1.28
1622.UPMain.128.129A	ERP016496	ERR1538663	Biodiversity and functional patterns of microbial assemblagesÂ in relation to land-use change in postglacial pond sediment profiles	Illumina HiSeq 2000	98380	42.06	-71.3776	9.28709	1203	11.3992	8.1892	non-saline	freshwater lake biome	freshwater lake	1.29
1622.UPMain.128.129B	ERP016496	ERR1538664	Biodiversity and functional patterns of microbial assemblagesÂ in relation to land-use change in postglacial pond sediment profiles	Illumina HiSeq 2000	84411	42.06	-71.3776	9.28709	1203	11.3992	8.1892	non-saline	freshwater lake biome	freshwater lake	1.29
1622.UPMain.13.14A	ERP016496	ERR1538665	Biodiversity and functional patterns of microbial assemblagesÂ in relation to land-use change in postglacial pond sediment profiles	Illumina HiSeq 2000	75105	42.06	-71.3776	9.28709	1203	11.3992	8.1892	non-saline	freshwater lake biome	freshwater lake	0.14
1622.UPMain.13.14B	ERP016496	ERR1538666	Biodiversity and functional patterns of microbial assemblagesÂ in relation to land-use change in postglacial pond sediment profiles	Illumina HiSeq 2000	69764	42.06	-71.3776	9.28709	1203	11.3992	8.1892	non-saline	freshwater lake biome	freshwater lake	0.14
1622.UPMain.130.131	ERP016496	ERR1538667	Biodiversity and functional patterns of microbial assemblagesÂ in relation to land-use change in postglacial pond sediment profiles	Illumina HiSeq 2000	90284	42.06	-71.3776	9.28709	1203	11.3992	8.1892	non-saline	freshwater lake biome	freshwater lake	1.31
1622.UPMain.131.132	ERP016496	ERR1538668	Biodiversity and functional patterns of microbial assemblagesÂ in relation to land-use change in postglacial pond sediment profiles	Illumina HiSeq 2000	72660	42.06	-71.3776	9.28709	1203	11.3992	8.1892	non-saline	freshwater lake biome	freshwater lake	1.32
1622.UPMain.132.133	ERP016496	ERR1538669	Biodiversity and functional patterns of microbial assemblagesÂ in relation to land-use change in postglacial pond sediment profiles	Illumina HiSeq 2000	62203	42.06	-71.3776	9.28709	1203	11.3992	8.1892	non-saline	freshwater lake biome	freshwater lake	1.33
1622.UPMain.133.134	ERP016496	ERR1538670	Biodiversity and functional patterns of microbial assemblagesÂ in relation to land-use change in postglacial pond sediment profiles	Illumina HiSeq 2000	89831	42.06	-71.3776	9.28709	1203	11.3992	8.1892	non-saline	freshwater lake biome	freshwater lake	1.34
1622.UPMain.134.135	ERP016496	ERR1538671	Biodiversity and functional patterns of microbial assemblagesÂ in relation to land-use change in postglacial pond sediment profiles	Illumina HiSeq 2000	97687	42.06	-71.3776	9.28709	1203	11.3992	8.1892	non-saline	freshwater lake biome	freshwater lake	1.35
1622.UPMain.135.136	ERP016496	ERR1538672	Biodiversity and functional patterns of microbial assemblagesÂ in relation to land-use change in postglacial pond sediment profiles	Illumina HiSeq 2000	90772	42.06	-71.3776	9.28709	1203	11.3992	8.1892	non-saline	freshwater lake biome	freshwater lake	1.36
1622.UPMain.136.137	ERP016496	ERR1538673	Biodiversity and functional patterns of microbial assemblagesÂ in relation to land-use change in postglacial pond sediment profiles	Illumina HiSeq 2000	72271	42.06	-71.3776	9.28709	1203	11.3992	8.1892	non-saline	freshwater lake biome	freshwater lake	1.37
1622.UPMain.137.138	ERP016496	ERR1538674	Biodiversity and functional patterns of microbial assemblagesÂ in relation to land-use change in postglacial pond sediment profiles	Illumina HiSeq 2000	75912	42.06	-71.3776	9.28709	1203	11.3992	8.1892	non-saline	freshwater lake biome	freshwater lake	1.38
1622.UPMain.138.139	ERP016496	ERR1538675	Biodiversity and functional patterns of microbial assemblagesÂ in relation to land-use change in postglacial pond sediment profiles	Illumina HiSeq 2000	64776	42.06	-71.3776	9.28709	1203	11.3992	8.1892	non-saline	freshwater lake biome	freshwater lake	1.39
1622.UPMain.139.140	ERP016496	ERR1538676	Biodiversity and functional patterns of microbial assemblagesÂ in relation to land-use change in postglacial pond sediment profiles	Illumina HiSeq 2000	83172	42.06	-71.3776	9.28709	1203	11.3992	8.1892	non-saline	freshwater lake biome	freshwater lake	1.4
1622.UPMain.14.15A	ERP016496	ERR1538677	Biodiversity and functional patterns of microbial assemblagesÂ in relation to land-use change in postglacial pond sediment profiles	Illumina HiSeq 2000	92205	42.06	-71.3776	9.28709	1203	11.3992	8.1892	non-saline	freshwater lake biome	freshwater lake	0.15
1622.UPMain.14.15B	ERP016496	ERR1538678	Biodiversity and functional patterns of microbial assemblagesÂ in relation to land-use change in postglacial pond sediment profiles	Illumina HiSeq 2000	84897	42.06	-71.3776	9.28709	1203	11.3992	8.1892	non-saline	freshwater lake biome	freshwater lake	0.15
1622.UPMain.15.16A	ERP016496	ERR1538679	Biodiversity and functional patterns of microbial assemblagesÂ in relation to land-use change in postglacial pond sediment profiles	Illumina HiSeq 2000	111986	42.06	-71.3776	9.28709	1203	11.3992	8.1892	non-saline	freshwater lake biome	freshwater lake	0.16
1622.UPMain.15.16B	ERP016496	ERR1538680	Biodiversity and functional patterns of microbial assemblagesÂ in relation to land-use change in postglacial pond sediment profiles	Illumina HiSeq 2000	86619	42.06	-71.3776	9.28709	1203	11.3992	8.1892	non-saline	freshwater lake biome	freshwater lake	0.16
1622.UPMain.16.17A	ERP016496	ERR1538681	Biodiversity and functional patterns of microbial assemblagesÂ in relation to land-use change in postglacial pond sediment profiles	Illumina HiSeq 2000	77383	42.06	-71.3776	9.28709	1203	11.3992	8.1892	non-saline	freshwater lake biome	freshwater lake	0.17
1622.UPMain.16.17B	ERP016496	ERR1538682	Biodiversity and functional patterns of microbial assemblagesÂ in relation to land-use change in postglacial pond sediment profiles	Illumina HiSeq 2000	61911	42.06	-71.3776	9.28709	1203	11.3992	8.1892	non-saline	freshwater lake biome	freshwater lake	0.17
1622.UPMain.17.18A	ERP016496	ERR1538683	Biodiversity and functional patterns of microbial assemblagesÂ in relation to land-use change in postglacial pond sediment profiles	Illumina HiSeq 2000	111231	42.06	-71.3776	9.28709	1203	11.3992	8.1892	non-saline	freshwater lake biome	freshwater lake	0.18
1622.UPMain.17.18B	ERP016496	ERR1538684	Biodiversity and functional patterns of microbial assemblagesÂ in relation to land-use change in postglacial pond sediment profiles	Illumina HiSeq 2000	75685	42.06	-71.3776	9.28709	1203	11.3992	8.1892	non-saline	freshwater lake biome	freshwater lake	0.18
1622.UPMain.18.19A	ERP016496	ERR1538685	Biodiversity and functional patterns of microbial assemblagesÂ in relation to land-use change in postglacial pond sediment profiles	Illumina HiSeq 2000	52104	42.06	-71.3776	9.28709	1203	11.3992	8.1892	non-saline	freshwater lake biome	freshwater lake	0.19
1622.UPMain.18.19B	ERP016496	ERR1538686	Biodiversity and functional patterns of microbial assemblagesÂ in relation to land-use change in postglacial pond sediment profiles	Illumina HiSeq 2000	86847	42.06	-71.3776	9.28709	1203	11.3992	8.1892	non-saline	freshwater lake biome	freshwater lake	0.19
1622.UPMain.19.20A	ERP016496	ERR1538687	Biodiversity and functional patterns of microbial assemblagesÂ in relation to land-use change in postglacial pond sediment profiles	Illumina HiSeq 2000	94842	42.06	-71.3776	9.28709	1203	11.3992	8.1892	non-saline	freshwater lake biome	freshwater lake	0.2
1622.UPMain.19.20B	ERP016496	ERR1538688	Biodiversity and functional patterns of microbial assemblagesÂ in relation to land-use change in postglacial pond sediment profiles	Illumina HiSeq 2000	88974	42.06	-71.3776	9.28709	1203	11.3992	8.1892	non-saline	freshwater lake biome	freshwater lake	0.2
1622.UPMain.2.3	ERP016496	ERR1538689	Biodiversity and functional patterns of microbial assemblagesÂ in relation to land-use change in postglacial pond sediment profiles	Illumina HiSeq 2000	87764	42.06	-71.3776	9.28709	1203	11.3992	8.1892	non-saline	freshwater lake biome	freshwater lake	0.03
1622.UPMain.20.21	ERP016496	ERR1538690	Biodiversity and functional patterns of microbial assemblagesÂ in relation to land-use change in postglacial pond sediment profiles	Illumina HiSeq 2000	111003	42.06	-71.3776	9.28709	1203	11.3992	8.1892	non-saline	freshwater lake biome	freshwater lake	0.21
1622.UPMain.21.22	ERP016496	ERR1538691	Biodiversity and functional patterns of microbial assemblagesÂ in relation to land-use change in postglacial pond sediment profiles	Illumina HiSeq 2000	180547	42.06	-71.3776	9.28709	1203	11.3992	8.1892	non-saline	freshwater lake biome	freshwater lake	0.22
1622.UPMain.22.23	ERP016496	ERR1538692	Biodiversity and functional patterns of microbial assemblagesÂ in relation to land-use change in postglacial pond sediment profiles	Illumina HiSeq 2000	87745	42.06	-71.3776	9.28709	1203	11.3992	8.1892	non-saline	freshwater lake biome	freshwater lake	0.23
1622.UPMain.23.24	ERP016496	ERR1538693	Biodiversity and functional patterns of microbial assemblagesÂ in relation to land-use change in postglacial pond sediment profiles	Illumina HiSeq 2000	82632	42.06	-71.3776	9.28709	1203	11.3992	8.1892	non-saline	freshwater lake biome	freshwater lake	0.24
1622.UPMain.24.25	ERP016496	ERR1538694	Biodiversity and functional patterns of microbial assemblagesÂ in relation to land-use change in postglacial pond sediment profiles	Illumina HiSeq 2000	87274	42.06	-71.3776	9.28709	1203	11.3992	8.1892	non-saline	freshwater lake biome	freshwater lake	0.25
1622.UPMain.25.26	ERP016496	ERR1538695	Biodiversity and functional patterns of microbial assemblagesÂ in relation to land-use change in postglacial pond sediment profiles	Illumina HiSeq 2000	99962	42.06	-71.3776	9.28709	1203	11.3992	8.1892	non-saline	freshwater lake biome	freshwater lake	0.26
1622.UPMain.26.27A	ERP016496	ERR1538696	Biodiversity and functional patterns of microbial assemblagesÂ in relation to land-use change in postglacial pond sediment profiles	Illumina HiSeq 2000	89991	42.06	-71.3776	9.28709	1203	11.3992	8.1892	non-saline	freshwater lake biome	freshwater lake	0.27
1622.UPMain.26.27B	ERP016496	ERR1538697	Biodiversity and functional patterns of microbial assemblagesÂ in relation to land-use change in postglacial pond sediment profiles	Illumina HiSeq 2000	80340	42.06	-71.3776	9.28709	1203	11.3992	8.1892	non-saline	freshwater lake biome	freshwater lake	0.27
1622.UPMain.27.28	ERP016496	ERR1538698	Biodiversity and functional patterns of microbial assemblagesÂ in relation to land-use change in postglacial pond sediment profiles	Illumina HiSeq 2000	87618	42.06	-71.3776	9.28709	1203	11.3992	8.1892	non-saline	freshwater lake biome	freshwater lake	0.28
1622.UPMain.28.29A	ERP016496	ERR1538699	Biodiversity and functional patterns of microbial assemblagesÂ in relation to land-use change in postglacial pond sediment profiles	Illumina HiSeq 2000	96194	42.06	-71.3776	9.28709	1203	11.3992	8.1892	non-saline	freshwater lake biome	freshwater lake	0.29
1622.UPMain.28.29B	ERP016496	ERR1538700	Biodiversity and functional patterns of microbial assemblagesÂ in relation to land-use change in postglacial pond sediment profiles	Illumina HiSeq 2000	101040	42.06	-71.3776	9.28709	1203	11.3992	8.1892	non-saline	freshwater lake biome	freshwater lake	0.29
1622.UPMain.29.30A	ERP016496	ERR1538701	Biodiversity and functional patterns of microbial assemblagesÂ in relation to land-use change in postglacial pond sediment profiles	Illumina HiSeq 2000	73576	42.06	-71.3776	9.28709	1203	11.3992	8.1892	non-saline	freshwater lake biome	freshwater lake	0.3
1622.UPMain.29.30B	ERP016496	ERR1538702	Biodiversity and functional patterns of microbial assemblagesÂ in relation to land-use change in postglacial pond sediment profiles	Illumina HiSeq 2000	99978	42.06	-71.3776	9.28709	1203	11.3992	8.1892	non-saline	freshwater lake biome	freshwater lake	0.3
1622.UPMain.3.4	ERP016496	ERR1538703	Biodiversity and functional patterns of microbial assemblagesÂ in relation to land-use change in postglacial pond sediment profiles	Illumina HiSeq 2000	59409	42.06	-71.3776	9.28709	1203	11.3992	8.1892	non-saline	freshwater lake biome	freshwater lake	0.04
1622.UPMain.30.31A	ERP016496	ERR1538704	Biodiversity and functional patterns of microbial assemblagesÂ in relation to land-use change in postglacial pond sediment profiles	Illumina HiSeq 2000	87906	42.06	-71.3776	9.28709	1203	11.3992	8.1892	non-saline	freshwater lake biome	freshwater lake	0.31
1622.UPMain.30.31B	ERP016496	ERR1538705	Biodiversity and functional patterns of microbial assemblagesÂ in relation to land-use change in postglacial pond sediment profiles	Illumina HiSeq 2000	1428	42.06	-71.3776	9.28709	1203	11.3992	8.1892	non-saline	freshwater lake biome	freshwater lake	0.31
1622.UPMain.31.32A	ERP016496	ERR1538706	Biodiversity and functional patterns of microbial assemblagesÂ in relation to land-use change in postglacial pond sediment profiles	Illumina HiSeq 2000	81617	42.06	-71.3776	9.28709	1203	11.3992	8.1892	non-saline	freshwater lake biome	freshwater lake	0.32
1622.UPMain.31.32B	ERP016496	ERR1538707	Biodiversity and functional patterns of microbial assemblagesÂ in relation to land-use change in postglacial pond sediment profiles	Illumina HiSeq 2000	81528	42.06	-71.3776	9.28709	1203	11.3992	8.1892	non-saline	freshwater lake biome	freshwater lake	0.32
1622.UPMain.32.33A	ERP016496	ERR1538708	Biodiversity and functional patterns of microbial assemblagesÂ in relation to land-use change in postglacial pond sediment profiles	Illumina HiSeq 2000	115575	42.06	-71.3776	9.28709	1203	11.3992	8.1892	non-saline	freshwater lake biome	freshwater lake	0.33
1622.UPMain.32.33B	ERP016496	ERR1538709	Biodiversity and functional patterns of microbial assemblagesÂ in relation to land-use change in postglacial pond sediment profiles	Illumina HiSeq 2000	3626	42.06	-71.3776	9.28709	1203	11.3992	8.1892	non-saline	freshwater lake biome	freshwater lake	0.33
1622.UPMain.33.34A	ERP016496	ERR1538710	Biodiversity and functional patterns of microbial assemblagesÂ in relation to land-use change in postglacial pond sediment profiles	Illumina HiSeq 2000	118873	42.06	-71.3776	9.28709	1203	11.3992	8.1892	non-saline	freshwater lake biome	freshwater lake	0.34
1622.UPMain.33.34B	ERP016496	ERR1538711	Biodiversity and functional patterns of microbial assemblagesÂ in relation to land-use change in postglacial pond sediment profiles	Illumina HiSeq 2000	433	42.06	-71.3776	9.28709	1203	11.3992	8.1892	non-saline	freshwater lake biome	freshwater lake	0.34
1622.UPMain.34.35A	ERP016496	ERR1538712	Biodiversity and functional patterns of microbial assemblagesÂ in relation to land-use change in postglacial pond sediment profiles	Illumina HiSeq 2000	81385	42.06	-71.3776	9.28709	1203	11.3992	8.1892	non-saline	freshwater lake biome	freshwater lake	0.35
1622.UPMain.34.35B	ERP016496	ERR1538713	Biodiversity and functional patterns of microbial assemblagesÂ in relation to land-use change in postglacial pond sediment profiles	Illumina HiSeq 2000	7666	42.06	-71.3776	9.28709	1203	11.3992	8.1892	non-saline	freshwater lake biome	freshwater lake	0.35
1622.UPMain.35.36A	ERP016496	ERR1538714	Biodiversity and functional patterns of microbial assemblagesÂ in relation to land-use change in postglacial pond sediment profiles	Illumina HiSeq 2000	113226	42.06	-71.3776	9.28709	1203	11.3992	8.1892	non-saline	freshwater lake biome	freshwater lake	0.36
1622.UPMain.35.36B	ERP016496	ERR1538715	Biodiversity and functional patterns of microbial assemblagesÂ in relation to land-use change in postglacial pond sediment profiles	Illumina HiSeq 2000	1026	42.06	-71.3776	9.28709	1203	11.3992	8.1892	non-saline	freshwater lake biome	freshwater lake	0.36
1622.UPMain.36.37A	ERP016496	ERR1538716	Biodiversity and functional patterns of microbial assemblagesÂ in relation to land-use change in postglacial pond sediment profiles	Illumina HiSeq 2000	109560	42.06	-71.3776	9.28709	1203	11.3992	8.1892	non-saline	freshwater lake biome	freshwater lake	0.37
1622.UPMain.36.37B	ERP016496	ERR1538717	Biodiversity and functional patterns of microbial assemblagesÂ in relation to land-use change in postglacial pond sediment profiles	Illumina HiSeq 2000	76491	42.06	-71.3776	9.28709	1203	11.3992	8.1892	non-saline	freshwater lake biome	freshwater lake	0.37
1622.UPMain.37.38A	ERP016496	ERR1538718	Biodiversity and functional patterns of microbial assemblagesÂ in relation to land-use change in postglacial pond sediment profiles	Illumina HiSeq 2000	113176	42.06	-71.3776	9.28709	1203	11.3992	8.1892	non-saline	freshwater lake biome	freshwater lake	0.38
1622.UPMain.37.38B	ERP016496	ERR1538719	Biodiversity and functional patterns of microbial assemblagesÂ in relation to land-use change in postglacial pond sediment profiles	Illumina HiSeq 2000	70021	42.06	-71.3776	9.28709	1203	11.3992	8.1892	non-saline	freshwater lake biome	freshwater lake	0.38
1622.UPMain.38.39A	ERP016496	ERR1538720	Biodiversity and functional patterns of microbial assemblagesÂ in relation to land-use change in postglacial pond sediment profiles	Illumina HiSeq 2000	107065	42.06	-71.3776	9.28709	1203	11.3992	8.1892	non-saline	freshwater lake biome	freshwater lake	0.39
1622.UPMain.38.39B	ERP016496	ERR1538721	Biodiversity and functional patterns of microbial assemblagesÂ in relation to land-use change in postglacial pond sediment profiles	Illumina HiSeq 2000	89131	42.06	-71.3776	9.28709	1203	11.3992	8.1892	non-saline	freshwater lake biome	freshwater lake	0.39
1622.UPMain.39.40A	ERP016496	ERR1538722	Biodiversity and functional patterns of microbial assemblagesÂ in relation to land-use change in postglacial pond sediment profiles	Illumina HiSeq 2000	105458	42.06	-71.3776	9.28709	1203	11.3992	8.1892	non-saline	freshwater lake biome	freshwater lake	0.4
1622.UPMain.39.40B	ERP016496	ERR1538723	Biodiversity and functional patterns of microbial assemblagesÂ in relation to land-use change in postglacial pond sediment profiles	Illumina HiSeq 2000	84811	42.06	-71.3776	9.28709	1203	11.3992	8.1892	non-saline	freshwater lake biome	freshwater lake	0.4
1622.UPMain.4.5	ERP016496	ERR1538724	Biodiversity and functional patterns of microbial assemblagesÂ in relation to land-use change in postglacial pond sediment profiles	Illumina HiSeq 2000	60004	42.06	-71.3776	9.28709	1203	11.3992	8.1892	non-saline	freshwater lake biome	freshwater lake	0.05
1622.UPMain.40.41A	ERP016496	ERR1538725	Biodiversity and functional patterns of microbial assemblagesÂ in relation to land-use change in postglacial pond sediment profiles	Illumina HiSeq 2000	70637	42.06	-71.3776	9.28709	1203	11.3992	8.1892	non-saline	freshwater lake biome	freshwater lake	0.41
1622.UPMain.40.41B	ERP016496	ERR1538726	Biodiversity and functional patterns of microbial assemblagesÂ in relation to land-use change in postglacial pond sediment profiles	Illumina HiSeq 2000	55954	42.06	-71.3776	9.28709	1203	11.3992	8.1892	non-saline	freshwater lake biome	freshwater lake	0.41
1622.UPMain.41.42A	ERP016496	ERR1538727	Biodiversity and functional patterns of microbial assemblagesÂ in relation to land-use change in postglacial pond sediment profiles	Illumina HiSeq 2000	1937	42.06	-71.3776	9.28709	1203	11.3992	8.1892	non-saline	freshwater lake biome	freshwater lake	0.42
1622.UPMain.41.42B	ERP016496	ERR1538728	Biodiversity and functional patterns of microbial assemblagesÂ in relation to land-use change in postglacial pond sediment profiles	Illumina HiSeq 2000	79326	42.06	-71.3776	9.28709	1203	11.3992	8.1892	non-saline	freshwater lake biome	freshwater lake	0.42
1622.UPMain.42.43	ERP016496	ERR1538729	Biodiversity and functional patterns of microbial assemblagesÂ in relation to land-use change in postglacial pond sediment profiles	Illumina HiSeq 2000	10815	42.06	-71.3776	9.28709	1203	11.3992	8.1892	non-saline	freshwater lake biome	freshwater lake	0.43
1622.UPMain.43.44	ERP016496	ERR1538730	Biodiversity and functional patterns of microbial assemblagesÂ in relation to land-use change in postglacial pond sediment profiles	Illumina HiSeq 2000	93023	42.06	-71.3776	9.28709	1203	11.3992	8.1892	non-saline	freshwater lake biome	freshwater lake	0.44
1622.UPMain.44.45	ERP016496	ERR1538731	Biodiversity and functional patterns of microbial assemblagesÂ in relation to land-use change in postglacial pond sediment profiles	Illumina HiSeq 2000	140389	42.06	-71.3776	9.28709	1203	11.3992	8.1892	non-saline	freshwater lake biome	freshwater lake	0.45
1622.UPMain.45.46	ERP016496	ERR1538732	Biodiversity and functional patterns of microbial assemblagesÂ in relation to land-use change in postglacial pond sediment profiles	Illumina HiSeq 2000	2790	42.06	-71.3776	9.28709	1203	11.3992	8.1892	non-saline	freshwater lake biome	freshwater lake	0.46
1622.UPMain.46.47	ERP016496	ERR1538733	Biodiversity and functional patterns of microbial assemblagesÂ in relation to land-use change in postglacial pond sediment profiles	Illumina HiSeq 2000	637	42.06	-71.3776	9.28709	1203	11.3992	8.1892	non-saline	freshwater lake biome	freshwater lake	0.47
1622.UPMain.47.48	ERP016496	ERR1538734	Biodiversity and functional patterns of microbial assemblagesÂ in relation to land-use change in postglacial pond sediment profiles	Illumina HiSeq 2000	36344	42.06	-71.3776	9.28709	1203	11.3992	8.1892	non-saline	freshwater lake biome	freshwater lake	0.48
1622.UPMain.48.49	ERP016496	ERR1538735	Biodiversity and functional patterns of microbial assemblagesÂ in relation to land-use change in postglacial pond sediment profiles	Illumina HiSeq 2000	101463	42.06	-71.3776	9.28709	1203	11.3992	8.1892	non-saline	freshwater lake biome	freshwater lake	0.49
1622.UPMain.49.50	ERP016496	ERR1538736	Biodiversity and functional patterns of microbial assemblagesÂ in relation to land-use change in postglacial pond sediment profiles	Illumina HiSeq 2000	41407	42.06	-71.3776	9.28709	1203	11.3992	8.1892	non-saline	freshwater lake biome	freshwater lake	0.5
1622.UPMain.5.6	ERP016496	ERR1538737	Biodiversity and functional patterns of microbial assemblagesÂ in relation to land-use change in postglacial pond sediment profiles	Illumina HiSeq 2000	92550	42.06	-71.3776	9.28709	1203	11.3992	8.1892	non-saline	freshwater lake biome	freshwater lake	0.06
1622.UPMain.51.52	ERP016496	ERR1538738	Biodiversity and functional patterns of microbial assemblagesÂ in relation to land-use change in postglacial pond sediment profiles	Illumina HiSeq 2000	84604	42.06	-71.3776	9.28709	1203	11.3992	8.1892	non-saline	freshwater lake biome	freshwater lake	0.52
1622.UPMain.52.53	ERP016496	ERR1538739	Biodiversity and functional patterns of microbial assemblagesÂ in relation to land-use change in postglacial pond sediment profiles	Illumina HiSeq 2000	101150	42.06	-71.3776	9.28709	1203	11.3992	8.1892	non-saline	freshwater lake biome	freshwater lake	0.53
1622.UPMain.53.54	ERP016496	ERR1538740	Biodiversity and functional patterns of microbial assemblagesÂ in relation to land-use change in postglacial pond sediment profiles	Illumina HiSeq 2000	74955	42.06	-71.3776	9.28709	1203	11.3992	8.1892	non-saline	freshwater lake biome	freshwater lake	0.54
1622.UPMain.54.55	ERP016496	ERR1538741	Biodiversity and functional patterns of microbial assemblagesÂ in relation to land-use change in postglacial pond sediment profiles	Illumina HiSeq 2000	101151	42.06	-71.3776	9.28709	1203	11.3992	8.1892	non-saline	freshwater lake biome	freshwater lake	0.55
1622.UPMain.55.56	ERP016496	ERR1538742	Biodiversity and functional patterns of microbial assemblagesÂ in relation to land-use change in postglacial pond sediment profiles	Illumina HiSeq 2000	76027	42.06	-71.3776	9.28709	1203	11.3992	8.1892	non-saline	freshwater lake biome	freshwater lake	0.56
1622.UPMain.56.57	ERP016496	ERR1538743	Biodiversity and functional patterns of microbial assemblagesÂ in relation to land-use change in postglacial pond sediment profiles	Illumina HiSeq 2000	101548	42.06	-71.3776	9.28709	1203	11.3992	8.1892	non-saline	freshwater lake biome	freshwater lake	0.57
1622.UPMain.57.58	ERP016496	ERR1538744	Biodiversity and functional patterns of microbial assemblagesÂ in relation to land-use change in postglacial pond sediment profiles	Illumina HiSeq 2000	97276	42.06	-71.3776	9.28709	1203	11.3992	8.1892	non-saline	freshwater lake biome	freshwater lake	0.58
1622.UPMain.58.59	ERP016496	ERR1538745	Biodiversity and functional patterns of microbial assemblagesÂ in relation to land-use change in postglacial pond sediment profiles	Illumina HiSeq 2000	72861	42.06	-71.3776	9.28709	1203	11.3992	8.1892	non-saline	freshwater lake biome	freshwater lake	0.59
1622.UPMain.6.7	ERP016496	ERR1538746	Biodiversity and functional patterns of microbial assemblagesÂ in relation to land-use change in postglacial pond sediment profiles	Illumina HiSeq 2000	73404	42.06	-71.3776	9.28709	1203	11.3992	8.1892	non-saline	freshwater lake biome	freshwater lake	0.07
1622.UPMain.62.63	ERP016496	ERR1538747	Biodiversity and functional patterns of microbial assemblagesÂ in relation to land-use change in postglacial pond sediment profiles	Illumina HiSeq 2000	82575	42.06	-71.3776	9.28709	1203	11.3992	8.1892	non-saline	freshwater lake biome	freshwater lake	0.63
1622.UPMain.63.64	ERP016496	ERR1538748	Biodiversity and functional patterns of microbial assemblagesÂ in relation to land-use change in postglacial pond sediment profiles	Illumina HiSeq 2000	61305	42.06	-71.3776	9.28709	1203	11.3992	8.1892	non-saline	freshwater lake biome	freshwater lake	0.64
1622.UPMain.64.65	ERP016496	ERR1538749	Biodiversity and functional patterns of microbial assemblagesÂ in relation to land-use change in postglacial pond sediment profiles	Illumina HiSeq 2000	55908	42.06	-71.3776	9.28709	1203	11.3992	8.1892	non-saline	freshwater lake biome	freshwater lake	0.65
1622.UPMain.65.66	ERP016496	ERR1538750	Biodiversity and functional patterns of microbial assemblagesÂ in relation to land-use change in postglacial pond sediment profiles	Illumina HiSeq 2000	67893	42.06	-71.3776	9.28709	1203	11.3992	8.1892	non-saline	freshwater lake biome	freshwater lake	0.66
1622.UPMain.66.67	ERP016496	ERR1538751	Biodiversity and functional patterns of microbial assemblagesÂ in relation to land-use change in postglacial pond sediment profiles	Illumina HiSeq 2000	70039	42.06	-71.3776	9.28709	1203	11.3992	8.1892	non-saline	freshwater lake biome	freshwater lake	0.67
1622.UPMain.67.68	ERP016496	ERR1538752	Biodiversity and functional patterns of microbial assemblagesÂ in relation to land-use change in postglacial pond sediment profiles	Illumina HiSeq 2000	72847	42.06	-71.3776	9.28709	1203	11.3992	8.1892	non-saline	freshwater lake biome	freshwater lake	0.68
1622.UPMain.68.69	ERP016496	ERR1538753	Biodiversity and functional patterns of microbial assemblagesÂ in relation to land-use change in postglacial pond sediment profiles	Illumina HiSeq 2000	64483	42.06	-71.3776	9.28709	1203	11.3992	8.1892	non-saline	freshwater lake biome	freshwater lake	0.69
1622.UPMain.69.70	ERP016496	ERR1538754	Biodiversity and functional patterns of microbial assemblagesÂ in relation to land-use change in postglacial pond sediment profiles	Illumina HiSeq 2000	76518	42.06	-71.3776	9.28709	1203	11.3992	8.1892	non-saline	freshwater lake biome	freshwater lake	0.7
1622.UPMain.7.8	ERP016496	ERR1538755	Biodiversity and functional patterns of microbial assemblagesÂ in relation to land-use change in postglacial pond sediment profiles	Illumina HiSeq 2000	71277	42.06	-71.3776	9.28709	1203	11.3992	8.1892	non-saline	freshwater lake biome	freshwater lake	0.08
1622.UPMain.70.71	ERP016496	ERR1538756	Biodiversity and functional patterns of microbial assemblagesÂ in relation to land-use change in postglacial pond sediment profiles	Illumina HiSeq 2000	93077	42.06	-71.3776	9.28709	1203	11.3992	8.1892	non-saline	freshwater lake biome	freshwater lake	0.71
1622.UPMain.71.72	ERP016496	ERR1538757	Biodiversity and functional patterns of microbial assemblagesÂ in relation to land-use change in postglacial pond sediment profiles	Illumina HiSeq 2000	84149	42.06	-71.3776	9.28709	1203	11.3992	8.1892	non-saline	freshwater lake biome	freshwater lake	0.72
1622.UPMain.72.73	ERP016496	ERR1538758	Biodiversity and functional patterns of microbial assemblagesÂ in relation to land-use change in postglacial pond sediment profiles	Illumina HiSeq 2000	128022	42.06	-71.3776	9.28709	1203	11.3992	8.1892	non-saline	freshwater lake biome	freshwater lake	0.73
1622.UPMain.73.74	ERP016496	ERR1538759	Biodiversity and functional patterns of microbial assemblagesÂ in relation to land-use change in postglacial pond sediment profiles	Illumina HiSeq 2000	54245	42.06	-71.3776	9.28709	1203	11.3992	8.1892	non-saline	freshwater lake biome	freshwater lake	0.74
1622.UPMain.74.75	ERP016496	ERR1538760	Biodiversity and functional patterns of microbial assemblagesÂ in relation to land-use change in postglacial pond sediment profiles	Illumina HiSeq 2000	75448	42.06	-71.3776	9.28709	1203	11.3992	8.1892	non-saline	freshwater lake biome	freshwater lake	0.75
1622.UPMain.75.76	ERP016496	ERR1538761	Biodiversity and functional patterns of microbial assemblagesÂ in relation to land-use change in postglacial pond sediment profiles	Illumina HiSeq 2000	67644	42.06	-71.3776	9.28709	1203	11.3992	8.1892	non-saline	freshwater lake biome	freshwater lake	0.76
1622.UPMain.76.77	ERP016496	ERR1538762	Biodiversity and functional patterns of microbial assemblagesÂ in relation to land-use change in postglacial pond sediment profiles	Illumina HiSeq 2000	56548	42.06	-71.3776	9.28709	1203	11.3992	8.1892	non-saline	freshwater lake biome	freshwater lake	0.77
1622.UPMain.77.78	ERP016496	ERR1538763	Biodiversity and functional patterns of microbial assemblagesÂ in relation to land-use change in postglacial pond sediment profiles	Illumina HiSeq 2000	67635	42.06	-71.3776	9.28709	1203	11.3992	8.1892	non-saline	freshwater lake biome	freshwater lake	0.78
1622.UPMain.78.79	ERP016496	ERR1538764	Biodiversity and functional patterns of microbial assemblagesÂ in relation to land-use change in postglacial pond sediment profiles	Illumina HiSeq 2000	64765	42.06	-71.3776	9.28709	1203	11.3992	8.1892	non-saline	freshwater lake biome	freshwater lake	0.79
1622.UPMain.79.80	ERP016496	ERR1538765	Biodiversity and functional patterns of microbial assemblagesÂ in relation to land-use change in postglacial pond sediment profiles	Illumina HiSeq 2000	72193	42.06	-71.3776	9.28709	1203	11.3992	8.1892	non-saline	freshwater lake biome	freshwater lake	0.8
1622.UPMain.8.9	ERP016496	ERR1538766	Biodiversity and functional patterns of microbial assemblagesÂ in relation to land-use change in postglacial pond sediment profiles	Illumina HiSeq 2000	34774	42.06	-71.3776	9.28709	1203	11.3992	8.1892	non-saline	freshwater lake biome	freshwater lake	0.09
1622.UPMain.80.81	ERP016496	ERR1538767	Biodiversity and functional patterns of microbial assemblagesÂ in relation to land-use change in postglacial pond sediment profiles	Illumina HiSeq 2000	102184	42.06	-71.3776	9.28709	1203	11.3992	8.1892	non-saline	freshwater lake biome	freshwater lake	0.81
1622.UPMain.81.82	ERP016496	ERR1538768	Biodiversity and functional patterns of microbial assemblagesÂ in relation to land-use change in postglacial pond sediment profiles	Illumina HiSeq 2000	64796	42.06	-71.3776	9.28709	1203	11.3992	8.1892	non-saline	freshwater lake biome	freshwater lake	0.82
1622.UPMain.82.83	ERP016496	ERR1538769	Biodiversity and functional patterns of microbial assemblagesÂ in relation to land-use change in postglacial pond sediment profiles	Illumina HiSeq 2000	112896	42.06	-71.3776	9.28709	1203	11.3992	8.1892	non-saline	freshwater lake biome	freshwater lake	0.83
1622.UPMain.83.84	ERP016496	ERR1538770	Biodiversity and functional patterns of microbial assemblagesÂ in relation to land-use change in postglacial pond sediment profiles	Illumina HiSeq 2000	125236	42.06	-71.3776	9.28709	1203	11.3992	8.1892	non-saline	freshwater lake biome	freshwater lake	0.84
1622.UPMain.84.85	ERP016496	ERR1538771	Biodiversity and functional patterns of microbial assemblagesÂ in relation to land-use change in postglacial pond sediment profiles	Illumina HiSeq 2000	98686	42.06	-71.3776	9.28709	1203	11.3992	8.1892	non-saline	freshwater lake biome	freshwater lake	0.85
1622.UPMain.85.86	ERP016496	ERR1538772	Biodiversity and functional patterns of microbial assemblagesÂ in relation to land-use change in postglacial pond sediment profiles	Illumina HiSeq 2000	141581	42.06	-71.3776	9.28709	1203	11.3992	8.1892	non-saline	freshwater lake biome	freshwater lake	0.86
1622.UPMain.86.87	ERP016496	ERR1538773	Biodiversity and functional patterns of microbial assemblagesÂ in relation to land-use change in postglacial pond sediment profiles	Illumina HiSeq 2000	87788	42.06	-71.3776	9.28709	1203	11.3992	8.1892	non-saline	freshwater lake biome	freshwater lake	0.87
1622.UPMain.87.88	ERP016496	ERR1538774	Biodiversity and functional patterns of microbial assemblagesÂ in relation to land-use change in postglacial pond sediment profiles	Illumina HiSeq 2000	98077	42.06	-71.3776	9.28709	1203	11.3992	8.1892	non-saline	freshwater lake biome	freshwater lake	0.88
1622.UPMain.88.89	ERP016496	ERR1538775	Biodiversity and functional patterns of microbial assemblagesÂ in relation to land-use change in postglacial pond sediment profiles	Illumina HiSeq 2000	97875	42.06	-71.3776	9.28709	1203	11.3992	8.1892	non-saline	freshwater lake biome	freshwater lake	0.89
1622.UPMain.89.90	ERP016496	ERR1538776	Biodiversity and functional patterns of microbial assemblagesÂ in relation to land-use change in postglacial pond sediment profiles	Illumina HiSeq 2000	103057	42.06	-71.3776	9.28709	1203	11.3992	8.1892	non-saline	freshwater lake biome	freshwater lake	0.9
1622.UPMain.9.10	ERP016496	ERR1538777	Biodiversity and functional patterns of microbial assemblagesÂ in relation to land-use change in postglacial pond sediment profiles	Illumina HiSeq 2000	99307	42.06	-71.3776	9.28709	1203	11.3992	8.1892	non-saline	freshwater lake biome	freshwater lake	0.1
1622.UPMain.90.91	ERP016496	ERR1538778	Biodiversity and functional patterns of microbial assemblagesÂ in relation to land-use change in postglacial pond sediment profiles	Illumina HiSeq 2000	89185	42.06	-71.3776	9.28709	1203	11.3992	8.1892	non-saline	freshwater lake biome	freshwater lake	0.91
1622.UPMain.91.92	ERP016496	ERR1538779	Biodiversity and functional patterns of microbial assemblagesÂ in relation to land-use change in postglacial pond sediment profiles	Illumina HiSeq 2000	158622	42.06	-71.3776	9.28709	1203	11.3992	8.1892	non-saline	freshwater lake biome	freshwater lake	0.92
1622.UPMain.92.93	ERP016496	ERR1538780	Biodiversity and functional patterns of microbial assemblagesÂ in relation to land-use change in postglacial pond sediment profiles	Illumina HiSeq 2000	99788	42.06	-71.3776	9.28709	1203	11.3992	8.1892	non-saline	freshwater lake biome	freshwater lake	0.93
1622.UPMain.93.94	ERP016496	ERR1538781	Biodiversity and functional patterns of microbial assemblagesÂ in relation to land-use change in postglacial pond sediment profiles	Illumina HiSeq 2000	75084	42.06	-71.3776	9.28709	1203	11.3992	8.1892	non-saline	freshwater lake biome	freshwater lake	0.94
1622.UPMain.94.95	ERP016496	ERR1538782	Biodiversity and functional patterns of microbial assemblagesÂ in relation to land-use change in postglacial pond sediment profiles	Illumina HiSeq 2000	68105	42.06	-71.3776	9.28709	1203	11.3992	8.1892	non-saline	freshwater lake biome	freshwater lake	0.95
1622.UPMain.95.96	ERP016496	ERR1538783	Biodiversity and functional patterns of microbial assemblagesÂ in relation to land-use change in postglacial pond sediment profiles	Illumina HiSeq 2000	83505	42.06	-71.3776	9.28709	1203	11.3992	8.1892	non-saline	freshwater lake biome	freshwater lake	0.96
1622.UPMain.96.97	ERP016496	ERR1538784	Biodiversity and functional patterns of microbial assemblagesÂ in relation to land-use change in postglacial pond sediment profiles	Illumina HiSeq 2000	89326	42.06	-71.3776	9.28709	1203	11.3992	8.1892	non-saline	freshwater lake biome	freshwater lake	0.97
1622.UPMain.97.98	ERP016496	ERR1538785	Biodiversity and functional patterns of microbial assemblagesÂ in relation to land-use change in postglacial pond sediment profiles	Illumina HiSeq 2000	71373	42.06	-71.3776	9.28709	1203	11.3992	8.1892	non-saline	freshwater lake biome	freshwater lake	0.98
1622.UPMain.99.100	ERP016496	ERR1538786	Biodiversity and functional patterns of microbial assemblagesÂ in relation to land-use change in postglacial pond sediment profiles	Illumina HiSeq 2000	86398	42.06	-71.3776	9.28709	1203	11.3992	8.1892	non-saline	freshwater lake biome	freshwater lake	1
1622.UPSub.0.1	ERP016496	ERR1538787	Biodiversity and functional patterns of microbial assemblagesÂ in relation to land-use change in postglacial pond sediment profiles	Illumina HiSeq 2000	90934	42.06	-71.3776	9.28709	1203	11.3992	8.1892	non-saline	freshwater lake biome	freshwater lake	0.01
1622.UPSub.1.2	ERP016496	ERR1538788	Biodiversity and functional patterns of microbial assemblagesÂ in relation to land-use change in postglacial pond sediment profiles	Illumina HiSeq 2000	84227	42.06	-71.3776	9.28709	1203	11.3992	8.1892	non-saline	freshwater lake biome	freshwater lake	0.02
1622.UPSub.10.11	ERP016496	ERR1538789	Biodiversity and functional patterns of microbial assemblagesÂ in relation to land-use change in postglacial pond sediment profiles	Illumina HiSeq 2000	53706	42.06	-71.3776	9.28709	1203	11.3992	8.1892	non-saline	freshwater lake biome	freshwater lake	0.11
1622.UPSub.100.101	ERP016496	ERR1538790	Biodiversity and functional patterns of microbial assemblagesÂ in relation to land-use change in postglacial pond sediment profiles	Illumina HiSeq 2000	96445	42.06	-71.3776	9.28709	1203	11.3992	8.1892	non-saline	freshwater lake biome	freshwater lake	1.01
1622.UPSub.101.102	ERP016496	ERR1538791	Biodiversity and functional patterns of microbial assemblagesÂ in relation to land-use change in postglacial pond sediment profiles	Illumina HiSeq 2000	97034	42.06	-71.3776	9.28709	1203	11.3992	8.1892	non-saline	freshwater lake biome	freshwater lake	1.02
1622.UPSub.102.103	ERP016496	ERR1538792	Biodiversity and functional patterns of microbial assemblagesÂ in relation to land-use change in postglacial pond sediment profiles	Illumina HiSeq 2000	90121	42.06	-71.3776	9.28709	1203	11.3992	8.1892	non-saline	freshwater lake biome	freshwater lake	1.03
1622.UPSub.103.104	ERP016496	ERR1538793	Biodiversity and functional patterns of microbial assemblagesÂ in relation to land-use change in postglacial pond sediment profiles	Illumina HiSeq 2000	88946	42.06	-71.3776	9.28709	1203	11.3992	8.1892	non-saline	freshwater lake biome	freshwater lake	1.04
1622.UPSub.104.105	ERP016496	ERR1538794	Biodiversity and functional patterns of microbial assemblagesÂ in relation to land-use change in postglacial pond sediment profiles	Illumina HiSeq 2000	95125	42.06	-71.3776	9.28709	1203	11.3992	8.1892	non-saline	freshwater lake biome	freshwater lake	1.05
1622.UPSub.105.106	ERP016496	ERR1538795	Biodiversity and functional patterns of microbial assemblagesÂ in relation to land-use change in postglacial pond sediment profiles	Illumina HiSeq 2000	121516	42.06	-71.3776	9.28709	1203	11.3992	8.1892	non-saline	freshwater lake biome	freshwater lake	1.06
1622.UPSub.106.107	ERP016496	ERR1538796	Biodiversity and functional patterns of microbial assemblagesÂ in relation to land-use change in postglacial pond sediment profiles	Illumina HiSeq 2000	86682	42.06	-71.3776	9.28709	1203	11.3992	8.1892	non-saline	freshwater lake biome	freshwater lake	1.07
1622.UPSub.107.108	ERP016496	ERR1538797	Biodiversity and functional patterns of microbial assemblagesÂ in relation to land-use change in postglacial pond sediment profiles	Illumina HiSeq 2000	85359	42.06	-71.3776	9.28709	1203	11.3992	8.1892	non-saline	freshwater lake biome	freshwater lake	1.08
1622.UPSub.108.109	ERP016496	ERR1538798	Biodiversity and functional patterns of microbial assemblagesÂ in relation to land-use change in postglacial pond sediment profiles	Illumina HiSeq 2000	96083	42.06	-71.3776	9.28709	1203	11.3992	8.1892	non-saline	freshwater lake biome	freshwater lake	1.09
1622.UPSub.109.110	ERP016496	ERR1538799	Biodiversity and functional patterns of microbial assemblagesÂ in relation to land-use change in postglacial pond sediment profiles	Illumina HiSeq 2000	103521	42.06	-71.3776	9.28709	1203	11.3992	8.1892	non-saline	freshwater lake biome	freshwater lake	1.1
1622.UPSub.11.12	ERP016496	ERR1538800	Biodiversity and functional patterns of microbial assemblagesÂ in relation to land-use change in postglacial pond sediment profiles	Illumina HiSeq 2000	59465	42.06	-71.3776	9.28709	1203	11.3992	8.1892	non-saline	freshwater lake biome	freshwater lake	0.12
1622.UPSub.111.112	ERP016496	ERR1538801	Biodiversity and functional patterns of microbial assemblagesÂ in relation to land-use change in postglacial pond sediment profiles	Illumina HiSeq 2000	85318	42.06	-71.3776	9.28709	1203	11.3992	8.1892	non-saline	freshwater lake biome	freshwater lake	1.12
1622.UPSub.12.13	ERP016496	ERR1538802	Biodiversity and functional patterns of microbial assemblagesÂ in relation to land-use change in postglacial pond sediment profiles	Illumina HiSeq 2000	76106	42.06	-71.3776	9.28709	1203	11.3992	8.1892	non-saline	freshwater lake biome	freshwater lake	0.13
1622.UPSub.121.122	ERP016496	ERR1538803	Biodiversity and functional patterns of microbial assemblagesÂ in relation to land-use change in postglacial pond sediment profiles	Illumina HiSeq 2000	71280	42.06	-71.3776	9.28709	1203	11.3992	8.1892	non-saline	freshwater lake biome	freshwater lake	1.22
1622.UPSub.13.14	ERP016496	ERR1538804	Biodiversity and functional patterns of microbial assemblagesÂ in relation to land-use change in postglacial pond sediment profiles	Illumina HiSeq 2000	111607	42.06	-71.3776	9.28709	1203	11.3992	8.1892	non-saline	freshwater lake biome	freshwater lake	0.14
1622.UPSub.14.15	ERP016496	ERR1538805	Biodiversity and functional patterns of microbial assemblagesÂ in relation to land-use change in postglacial pond sediment profiles	Illumina HiSeq 2000	80352	42.06	-71.3776	9.28709	1203	11.3992	8.1892	non-saline	freshwater lake biome	freshwater lake	0.15
1622.UPSub.141.142	ERP016496	ERR1538806	Biodiversity and functional patterns of microbial assemblagesÂ in relation to land-use change in postglacial pond sediment profiles	Illumina HiSeq 2000	76298	42.06	-71.3776	9.28709	1203	11.3992	8.1892	non-saline	freshwater lake biome	freshwater lake	1.42
1622.UPSub.15.16	ERP016496	ERR1538807	Biodiversity and functional patterns of microbial assemblagesÂ in relation to land-use change in postglacial pond sediment profiles	Illumina HiSeq 2000	83243	42.06	-71.3776	9.28709	1203	11.3992	8.1892	non-saline	freshwater lake biome	freshwater lake	0.16
1622.UPSub.151.152	ERP016496	ERR1538808	Biodiversity and functional patterns of microbial assemblagesÂ in relation to land-use change in postglacial pond sediment profiles	Illumina HiSeq 2000	71043	42.06	-71.3776	9.28709	1203	11.3992	8.1892	non-saline	freshwater lake biome	freshwater lake	1.52
1622.UPSub.16.17	ERP016496	ERR1538809	Biodiversity and functional patterns of microbial assemblagesÂ in relation to land-use change in postglacial pond sediment profiles	Illumina HiSeq 2000	72609	42.06	-71.3776	9.28709	1203	11.3992	8.1892	non-saline	freshwater lake biome	freshwater lake	0.17
1622.UPSub.161.162	ERP016496	ERR1538810	Biodiversity and functional patterns of microbial assemblagesÂ in relation to land-use change in postglacial pond sediment profiles	Illumina HiSeq 2000	74055	42.06	-71.3776	9.28709	1203	11.3992	8.1892	non-saline	freshwater lake biome	freshwater lake	1.62
1622.UPSub.17.18	ERP016496	ERR1538811	Biodiversity and functional patterns of microbial assemblagesÂ in relation to land-use change in postglacial pond sediment profiles	Illumina HiSeq 2000	85363	42.06	-71.3776	9.28709	1203	11.3992	8.1892	non-saline	freshwater lake biome	freshwater lake	0.18
1622.UPSub.171.172	ERP016496	ERR1538812	Biodiversity and functional patterns of microbial assemblagesÂ in relation to land-use change in postglacial pond sediment profiles	Illumina HiSeq 2000	88655	42.06	-71.3776	9.28709	1203	11.3992	8.1892	non-saline	freshwater lake biome	freshwater lake	1.72
1622.UPSub.18.19	ERP016496	ERR1538813	Biodiversity and functional patterns of microbial assemblagesÂ in relation to land-use change in postglacial pond sediment profiles	Illumina HiSeq 2000	88678	42.06	-71.3776	9.28709	1203	11.3992	8.1892	non-saline	freshwater lake biome	freshwater lake	0.19
1622.UPSub.19.20	ERP016496	ERR1538814	Biodiversity and functional patterns of microbial assemblagesÂ in relation to land-use change in postglacial pond sediment profiles	Illumina HiSeq 2000	93846	42.06	-71.3776	9.28709	1203	11.3992	8.1892	non-saline	freshwater lake biome	freshwater lake	0.2
1622.UPSub.191.192	ERP016496	ERR1538815	Biodiversity and functional patterns of microbial assemblagesÂ in relation to land-use change in postglacial pond sediment profiles	Illumina HiSeq 2000	95570	42.06	-71.3776	9.28709	1203	11.3992	8.1892	non-saline	freshwater lake biome	freshwater lake	1.92
1622.UPSub.2.3	ERP016496	ERR1538816	Biodiversity and functional patterns of microbial assemblagesÂ in relation to land-use change in postglacial pond sediment profiles	Illumina HiSeq 2000	84716	42.06	-71.3776	9.28709	1203	11.3992	8.1892	non-saline	freshwater lake biome	freshwater lake	0.03
1622.UPSub.21.22	ERP016496	ERR1538817	Biodiversity and functional patterns of microbial assemblagesÂ in relation to land-use change in postglacial pond sediment profiles	Illumina HiSeq 2000	94596	42.06	-71.3776	9.28709	1203	11.3992	8.1892	non-saline	freshwater lake biome	freshwater lake	0.22
1622.UPSub.22.23	ERP016496	ERR1538818	Biodiversity and functional patterns of microbial assemblagesÂ in relation to land-use change in postglacial pond sediment profiles	Illumina HiSeq 2000	104473	42.06	-71.3776	9.28709	1203	11.3992	8.1892	non-saline	freshwater lake biome	freshwater lake	0.23
1622.UPSub.221.222A	ERP016496	ERR1538819	Biodiversity and functional patterns of microbial assemblagesÂ in relation to land-use change in postglacial pond sediment profiles	Illumina HiSeq 2000	82980	42.06	-71.3776	9.28709	1203	11.3992	8.1892	non-saline	freshwater lake biome	freshwater lake	2.22
1622.UPSub.221.222B	ERP016496	ERR1538820	Biodiversity and functional patterns of microbial assemblagesÂ in relation to land-use change in postglacial pond sediment profiles	Illumina HiSeq 2000	79958	42.06	-71.3776	9.28709	1203	11.3992	8.1892	non-saline	freshwater lake biome	freshwater lake	2.22
1622.UPSub.23.24	ERP016496	ERR1538821	Biodiversity and functional patterns of microbial assemblagesÂ in relation to land-use change in postglacial pond sediment profiles	Illumina HiSeq 2000	113977	42.06	-71.3776	9.28709	1203	11.3992	8.1892	non-saline	freshwater lake biome	freshwater lake	0.24
1622.UPSub.231.232A	ERP016496	ERR1538822	Biodiversity and functional patterns of microbial assemblagesÂ in relation to land-use change in postglacial pond sediment profiles	Illumina HiSeq 2000	186606	42.06	-71.3776	9.28709	1203	11.3992	8.1892	non-saline	freshwater lake biome	freshwater lake	2.32
1622.UPSub.231.232B	ERP016496	ERR1538823	Biodiversity and functional patterns of microbial assemblagesÂ in relation to land-use change in postglacial pond sediment profiles	Illumina HiSeq 2000	77647	42.06	-71.3776	9.28709	1203	11.3992	8.1892	non-saline	freshwater lake biome	freshwater lake	2.32
1622.UPSub.24.25	ERP016496	ERR1538824	Biodiversity and functional patterns of microbial assemblagesÂ in relation to land-use change in postglacial pond sediment profiles	Illumina HiSeq 2000	92022	42.06	-71.3776	9.28709	1203	11.3992	8.1892	non-saline	freshwater lake biome	freshwater lake	0.25
1622.UPSub.241.242A	ERP016496	ERR1538825	Biodiversity and functional patterns of microbial assemblagesÂ in relation to land-use change in postglacial pond sediment profiles	Illumina HiSeq 2000	124813	42.06	-71.3776	9.28709	1203	11.3992	8.1892	non-saline	freshwater lake biome	freshwater lake	2.42
1622.UPSub.241.242B	ERP016496	ERR1538826	Biodiversity and functional patterns of microbial assemblagesÂ in relation to land-use change in postglacial pond sediment profiles	Illumina HiSeq 2000	89356	42.06	-71.3776	9.28709	1203	11.3992	8.1892	non-saline	freshwater lake biome	freshwater lake	2.42
1622.UPSub.25.26	ERP016496	ERR1538827	Biodiversity and functional patterns of microbial assemblagesÂ in relation to land-use change in postglacial pond sediment profiles	Illumina HiSeq 2000	93155	42.06	-71.3776	9.28709	1203	11.3992	8.1892	non-saline	freshwater lake biome	freshwater lake	0.26
1622.UPSub.251.252A	ERP016496	ERR1538828	Biodiversity and functional patterns of microbial assemblagesÂ in relation to land-use change in postglacial pond sediment profiles	Illumina HiSeq 2000	98114	42.06	-71.3776	9.28709	1203	11.3992	8.1892	non-saline	freshwater lake biome	freshwater lake	2.52
1622.UPSub.251.252B	ERP016496	ERR1538829	Biodiversity and functional patterns of microbial assemblagesÂ in relation to land-use change in postglacial pond sediment profiles	Illumina HiSeq 2000	87852	42.06	-71.3776	9.28709	1203	11.3992	8.1892	non-saline	freshwater lake biome	freshwater lake	2.52
1622.UPSub.26.27	ERP016496	ERR1538830	Biodiversity and functional patterns of microbial assemblagesÂ in relation to land-use change in postglacial pond sediment profiles	Illumina HiSeq 2000	93932	42.06	-71.3776	9.28709	1203	11.3992	8.1892	non-saline	freshwater lake biome	freshwater lake	0.27
1622.UPSub.261.262A	ERP016496	ERR1538831	Biodiversity and functional patterns of microbial assemblagesÂ in relation to land-use change in postglacial pond sediment profiles	Illumina HiSeq 2000	86429	42.06	-71.3776	9.28709	1203	11.3992	8.1892	non-saline	freshwater lake biome	freshwater lake	2.62
1622.UPSub.261.262B	ERP016496	ERR1538832	Biodiversity and functional patterns of microbial assemblagesÂ in relation to land-use change in postglacial pond sediment profiles	Illumina HiSeq 2000	87378	42.06	-71.3776	9.28709	1203	11.3992	8.1892	non-saline	freshwater lake biome	freshwater lake	2.62
1622.UPSub.27.28	ERP016496	ERR1538833	Biodiversity and functional patterns of microbial assemblagesÂ in relation to land-use change in postglacial pond sediment profiles	Illumina HiSeq 2000	80504	42.06	-71.3776	9.28709	1203	11.3992	8.1892	non-saline	freshwater lake biome	freshwater lake	0.28
1622.UPSub.271.272A	ERP016496	ERR1538834	Biodiversity and functional patterns of microbial assemblagesÂ in relation to land-use change in postglacial pond sediment profiles	Illumina HiSeq 2000	79723	42.06	-71.3776	9.28709	1203	11.3992	8.1892	non-saline	freshwater lake biome	freshwater lake	2.72
1622.UPSub.271.272B	ERP016496	ERR1538835	Biodiversity and functional patterns of microbial assemblagesÂ in relation to land-use change in postglacial pond sediment profiles	Illumina HiSeq 2000	92227	42.06	-71.3776	9.28709	1203	11.3992	8.1892	non-saline	freshwater lake biome	freshwater lake	2.72
1622.UPSub.28.29	ERP016496	ERR1538836	Biodiversity and functional patterns of microbial assemblagesÂ in relation to land-use change in postglacial pond sediment profiles	Illumina HiSeq 2000	113229	42.06	-71.3776	9.28709	1203	11.3992	8.1892	non-saline	freshwater lake biome	freshwater lake	0.29
1622.UPSub.3.4	ERP016496	ERR1538837	Biodiversity and functional patterns of microbial assemblagesÂ in relation to land-use change in postglacial pond sediment profiles	Illumina HiSeq 2000	84086	42.06	-71.3776	9.28709	1203	11.3992	8.1892	non-saline	freshwater lake biome	freshwater lake	0.04
1622.UPSub.30.31	ERP016496	ERR1538838	Biodiversity and functional patterns of microbial assemblagesÂ in relation to land-use change in postglacial pond sediment profiles	Illumina HiSeq 2000	98837	42.06	-71.3776	9.28709	1203	11.3992	8.1892	non-saline	freshwater lake biome	freshwater lake	0.31
1622.UPSub.31.32	ERP016496	ERR1538839	Biodiversity and functional patterns of microbial assemblagesÂ in relation to land-use change in postglacial pond sediment profiles	Illumina HiSeq 2000	90965	42.06	-71.3776	9.28709	1203	11.3992	8.1892	non-saline	freshwater lake biome	freshwater lake	0.32
1622.UPSub.32.33	ERP016496	ERR1538840	Biodiversity and functional patterns of microbial assemblagesÂ in relation to land-use change in postglacial pond sediment profiles	Illumina HiSeq 2000	90963	42.06	-71.3776	9.28709	1203	11.3992	8.1892	non-saline	freshwater lake biome	freshwater lake	0.33
1622.UPSub.35.36	ERP016496	ERR1538841	Biodiversity and functional patterns of microbial assemblagesÂ in relation to land-use change in postglacial pond sediment profiles	Illumina HiSeq 2000	102755	42.06	-71.3776	9.28709	1203	11.3992	8.1892	non-saline	freshwater lake biome	freshwater lake	0.36
1622.UPSub.36.37	ERP016496	ERR1538842	Biodiversity and functional patterns of microbial assemblagesÂ in relation to land-use change in postglacial pond sediment profiles	Illumina HiSeq 2000	58024	42.06	-71.3776	9.28709	1203	11.3992	8.1892	non-saline	freshwater lake biome	freshwater lake	0.37
1622.UPSub.37.38	ERP016496	ERR1538843	Biodiversity and functional patterns of microbial assemblagesÂ in relation to land-use change in postglacial pond sediment profiles	Illumina HiSeq 2000	95993	42.06	-71.3776	9.28709	1203	11.3992	8.1892	non-saline	freshwater lake biome	freshwater lake	0.38
1622.UPSub.38.39	ERP016496	ERR1538844	Biodiversity and functional patterns of microbial assemblagesÂ in relation to land-use change in postglacial pond sediment profiles	Illumina HiSeq 2000	86888	42.06	-71.3776	9.28709	1203	11.3992	8.1892	non-saline	freshwater lake biome	freshwater lake	0.39
1622.UPSub.39.40	ERP016496	ERR1538845	Biodiversity and functional patterns of microbial assemblagesÂ in relation to land-use change in postglacial pond sediment profiles	Illumina HiSeq 2000	87901	42.06	-71.3776	9.28709	1203	11.3992	8.1892	non-saline	freshwater lake biome	freshwater lake	0.4
1622.UPSub.4.5	ERP016496	ERR1538846	Biodiversity and functional patterns of microbial assemblagesÂ in relation to land-use change in postglacial pond sediment profiles	Illumina HiSeq 2000	105613	42.06	-71.3776	9.28709	1203	11.3992	8.1892	non-saline	freshwater lake biome	freshwater lake	0.05
1622.UPSub.40.41	ERP016496	ERR1538847	Biodiversity and functional patterns of microbial assemblagesÂ in relation to land-use change in postglacial pond sediment profiles	Illumina HiSeq 2000	107335	42.06	-71.3776	9.28709	1203	11.3992	8.1892	non-saline	freshwater lake biome	freshwater lake	0.41
1622.UPSub.41.42	ERP016496	ERR1538848	Biodiversity and functional patterns of microbial assemblagesÂ in relation to land-use change in postglacial pond sediment profiles	Illumina HiSeq 2000	98715	42.06	-71.3776	9.28709	1203	11.3992	8.1892	non-saline	freshwater lake biome	freshwater lake	0.42
1622.UPSub.42.43	ERP016496	ERR1538849	Biodiversity and functional patterns of microbial assemblagesÂ in relation to land-use change in postglacial pond sediment profiles	Illumina HiSeq 2000	89813	42.06	-71.3776	9.28709	1203	11.3992	8.1892	non-saline	freshwater lake biome	freshwater lake	0.43
1622.UPSub.43.44	ERP016496	ERR1538850	Biodiversity and functional patterns of microbial assemblagesÂ in relation to land-use change in postglacial pond sediment profiles	Illumina HiSeq 2000	91162	42.06	-71.3776	9.28709	1203	11.3992	8.1892	non-saline	freshwater lake biome	freshwater lake	0.44
1622.UPSub.45.46	ERP016496	ERR1538851	Biodiversity and functional patterns of microbial assemblagesÂ in relation to land-use change in postglacial pond sediment profiles	Illumina HiSeq 2000	97477	42.06	-71.3776	9.28709	1203	11.3992	8.1892	non-saline	freshwater lake biome	freshwater lake	0.46
1622.UPSub.46.47	ERP016496	ERR1538852	Biodiversity and functional patterns of microbial assemblagesÂ in relation to land-use change in postglacial pond sediment profiles	Illumina HiSeq 2000	105917	42.06	-71.3776	9.28709	1203	11.3992	8.1892	non-saline	freshwater lake biome	freshwater lake	0.47
1622.UPSub.47.48	ERP016496	ERR1538853	Biodiversity and functional patterns of microbial assemblagesÂ in relation to land-use change in postglacial pond sediment profiles	Illumina HiSeq 2000	98197	42.06	-71.3776	9.28709	1203	11.3992	8.1892	non-saline	freshwater lake biome	freshwater lake	0.48
1622.UPSub.48.49	ERP016496	ERR1538854	Biodiversity and functional patterns of microbial assemblagesÂ in relation to land-use change in postglacial pond sediment profiles	Illumina HiSeq 2000	100733	42.06	-71.3776	9.28709	1203	11.3992	8.1892	non-saline	freshwater lake biome	freshwater lake	0.49
1622.UPSub.49.50	ERP016496	ERR1538855	Biodiversity and functional patterns of microbial assemblagesÂ in relation to land-use change in postglacial pond sediment profiles	Illumina HiSeq 2000	103100	42.06	-71.3776	9.28709	1203	11.3992	8.1892	non-saline	freshwater lake biome	freshwater lake	0.5
1622.UPSub.5.6	ERP016496	ERR1538856	Biodiversity and functional patterns of microbial assemblagesÂ in relation to land-use change in postglacial pond sediment profiles	Illumina HiSeq 2000	110469	42.06	-71.3776	9.28709	1203	11.3992	8.1892	non-saline	freshwater lake biome	freshwater lake	0.06
1622.UPSub.50.51	ERP016496	ERR1538857	Biodiversity and functional patterns of microbial assemblagesÂ in relation to land-use change in postglacial pond sediment profiles	Illumina HiSeq 2000	84293	42.06	-71.3776	9.28709	1203	11.3992	8.1892	non-saline	freshwater lake biome	freshwater lake	0.51
1622.UPSub.51.52	ERP016496	ERR1538858	Biodiversity and functional patterns of microbial assemblagesÂ in relation to land-use change in postglacial pond sediment profiles	Illumina HiSeq 2000	93310	42.06	-71.3776	9.28709	1203	11.3992	8.1892	non-saline	freshwater lake biome	freshwater lake	0.52
1622.UPSub.52.53	ERP016496	ERR1538859	Biodiversity and functional patterns of microbial assemblagesÂ in relation to land-use change in postglacial pond sediment profiles	Illumina HiSeq 2000	91604	42.06	-71.3776	9.28709	1203	11.3992	8.1892	non-saline	freshwater lake biome	freshwater lake	0.53
1622.UPSub.53.54	ERP016496	ERR1538860	Biodiversity and functional patterns of microbial assemblagesÂ in relation to land-use change in postglacial pond sediment profiles	Illumina HiSeq 2000	104242	42.06	-71.3776	9.28709	1203	11.3992	8.1892	non-saline	freshwater lake biome	freshwater lake	0.54
1622.UPSub.54.55	ERP016496	ERR1538861	Biodiversity and functional patterns of microbial assemblagesÂ in relation to land-use change in postglacial pond sediment profiles	Illumina HiSeq 2000	105213	42.06	-71.3776	9.28709	1203	11.3992	8.1892	non-saline	freshwater lake biome	freshwater lake	0.55
1622.UPSub.55.56	ERP016496	ERR1538862	Biodiversity and functional patterns of microbial assemblagesÂ in relation to land-use change in postglacial pond sediment profiles	Illumina HiSeq 2000	112267	42.06	-71.3776	9.28709	1203	11.3992	8.1892	non-saline	freshwater lake biome	freshwater lake	0.56
1622.UPSub.56.57	ERP016496	ERR1538863	Biodiversity and functional patterns of microbial assemblagesÂ in relation to land-use change in postglacial pond sediment profiles	Illumina HiSeq 2000	105673	42.06	-71.3776	9.28709	1203	11.3992	8.1892	non-saline	freshwater lake biome	freshwater lake	0.57
1622.UPSub.57.58	ERP016496	ERR1538864	Biodiversity and functional patterns of microbial assemblagesÂ in relation to land-use change in postglacial pond sediment profiles	Illumina HiSeq 2000	102722	42.06	-71.3776	9.28709	1203	11.3992	8.1892	non-saline	freshwater lake biome	freshwater lake	0.58
1622.UPSub.58.59	ERP016496	ERR1538865	Biodiversity and functional patterns of microbial assemblagesÂ in relation to land-use change in postglacial pond sediment profiles	Illumina HiSeq 2000	92400	42.06	-71.3776	9.28709	1203	11.3992	8.1892	non-saline	freshwater lake biome	freshwater lake	0.59
1622.UPSub.59.60	ERP016496	ERR1538866	Biodiversity and functional patterns of microbial assemblagesÂ in relation to land-use change in postglacial pond sediment profiles	Illumina HiSeq 2000	95671	42.06	-71.3776	9.28709	1203	11.3992	8.1892	non-saline	freshwater lake biome	freshwater lake	0.6
1622.UPSub.6.7	ERP016496	ERR1538867	Biodiversity and functional patterns of microbial assemblagesÂ in relation to land-use change in postglacial pond sediment profiles	Illumina HiSeq 2000	109245	42.06	-71.3776	9.28709	1203	11.3992	8.1892	non-saline	freshwater lake biome	freshwater lake	0.07
1622.UPSub.60.61	ERP016496	ERR1538868	Biodiversity and functional patterns of microbial assemblagesÂ in relation to land-use change in postglacial pond sediment profiles	Illumina HiSeq 2000	90607	42.06	-71.3776	9.28709	1203	11.3992	8.1892	non-saline	freshwater lake biome	freshwater lake	0.61
1622.UPSub.61.62	ERP016496	ERR1538869	Biodiversity and functional patterns of microbial assemblagesÂ in relation to land-use change in postglacial pond sediment profiles	Illumina HiSeq 2000	111100	42.06	-71.3776	9.28709	1203	11.3992	8.1892	non-saline	freshwater lake biome	freshwater lake	0.62
1622.UPSub.62.63	ERP016496	ERR1538870	Biodiversity and functional patterns of microbial assemblagesÂ in relation to land-use change in postglacial pond sediment profiles	Illumina HiSeq 2000	251906	42.06	-71.3776	9.28709	1203	11.3992	8.1892	non-saline	freshwater lake biome	freshwater lake	0.63
1622.UPSub.63.64	ERP016496	ERR1538871	Biodiversity and functional patterns of microbial assemblagesÂ in relation to land-use change in postglacial pond sediment profiles	Illumina HiSeq 2000	96054	42.06	-71.3776	9.28709	1203	11.3992	8.1892	non-saline	freshwater lake biome	freshwater lake	0.64
1622.UPSub.64.65	ERP016496	ERR1538872	Biodiversity and functional patterns of microbial assemblagesÂ in relation to land-use change in postglacial pond sediment profiles	Illumina HiSeq 2000	87539	42.06	-71.3776	9.28709	1203	11.3992	8.1892	non-saline	freshwater lake biome	freshwater lake	0.65
1622.UPSub.65.66	ERP016496	ERR1538873	Biodiversity and functional patterns of microbial assemblagesÂ in relation to land-use change in postglacial pond sediment profiles	Illumina HiSeq 2000	68056	42.06	-71.3776	9.28709	1203	11.3992	8.1892	non-saline	freshwater lake biome	freshwater lake	0.66
1622.UPSub.66.67	ERP016496	ERR1538874	Biodiversity and functional patterns of microbial assemblagesÂ in relation to land-use change in postglacial pond sediment profiles	Illumina HiSeq 2000	79110	42.06	-71.3776	9.28709	1203	11.3992	8.1892	non-saline	freshwater lake biome	freshwater lake	0.67
1622.UPSub.67.68	ERP016496	ERR1538875	Biodiversity and functional patterns of microbial assemblagesÂ in relation to land-use change in postglacial pond sediment profiles	Illumina HiSeq 2000	80554	42.06	-71.3776	9.28709	1203	11.3992	8.1892	non-saline	freshwater lake biome	freshwater lake	0.68
1622.UPSub.68.69	ERP016496	ERR1538876	Biodiversity and functional patterns of microbial assemblagesÂ in relation to land-use change in postglacial pond sediment profiles	Illumina HiSeq 2000	87866	42.06	-71.3776	9.28709	1203	11.3992	8.1892	non-saline	freshwater lake biome	freshwater lake	0.69
1622.UPSub.7.8	ERP016496	ERR1538877	Biodiversity and functional patterns of microbial assemblagesÂ in relation to land-use change in postglacial pond sediment profiles	Illumina HiSeq 2000	86713	42.06	-71.3776	9.28709	1203	11.3992	8.1892	non-saline	freshwater lake biome	freshwater lake	0.08
1622.UPSub.70.71	ERP016496	ERR1538878	Biodiversity and functional patterns of microbial assemblagesÂ in relation to land-use change in postglacial pond sediment profiles	Illumina HiSeq 2000	80529	42.06	-71.3776	9.28709	1203	11.3992	8.1892	non-saline	freshwater lake biome	freshwater lake	0.71
1622.UPSub.71.72	ERP016496	ERR1538879	Biodiversity and functional patterns of microbial assemblagesÂ in relation to land-use change in postglacial pond sediment profiles	Illumina HiSeq 2000	92034	42.06	-71.3776	9.28709	1203	11.3992	8.1892	non-saline	freshwater lake biome	freshwater lake	0.72
1622.UPSub.72.73	ERP016496	ERR1538880	Biodiversity and functional patterns of microbial assemblagesÂ in relation to land-use change in postglacial pond sediment profiles	Illumina HiSeq 2000	92394	42.06	-71.3776	9.28709	1203	11.3992	8.1892	non-saline	freshwater lake biome	freshwater lake	0.73
1622.UPSub.73.74	ERP016496	ERR1538881	Biodiversity and functional patterns of microbial assemblagesÂ in relation to land-use change in postglacial pond sediment profiles	Illumina HiSeq 2000	82684	42.06	-71.3776	9.28709	1203	11.3992	8.1892	non-saline	freshwater lake biome	freshwater lake	0.74
1622.UPSub.75.76	ERP016496	ERR1538882	Biodiversity and functional patterns of microbial assemblagesÂ in relation to land-use change in postglacial pond sediment profiles	Illumina HiSeq 2000	75937	42.06	-71.3776	9.28709	1203	11.3992	8.1892	non-saline	freshwater lake biome	freshwater lake	0.76
1622.UPSub.77.78	ERP016496	ERR1538883	Biodiversity and functional patterns of microbial assemblagesÂ in relation to land-use change in postglacial pond sediment profiles	Illumina HiSeq 2000	115212	42.06	-71.3776	9.28709	1203	11.3992	8.1892	non-saline	freshwater lake biome	freshwater lake	0.78
1622.UPSub.78.79	ERP016496	ERR1538884	Biodiversity and functional patterns of microbial assemblagesÂ in relation to land-use change in postglacial pond sediment profiles	Illumina HiSeq 2000	120783	42.06	-71.3776	9.28709	1203	11.3992	8.1892	non-saline	freshwater lake biome	freshwater lake	0.79
1622.UPSub.79.80	ERP016496	ERR1538885	Biodiversity and functional patterns of microbial assemblagesÂ in relation to land-use change in postglacial pond sediment profiles	Illumina HiSeq 2000	106363	42.06	-71.3776	9.28709	1203	11.3992	8.1892	non-saline	freshwater lake biome	freshwater lake	0.8
1622.UPSub.8.9	ERP016496	ERR1538886	Biodiversity and functional patterns of microbial assemblagesÂ in relation to land-use change in postglacial pond sediment profiles	Illumina HiSeq 2000	96169	42.06	-71.3776	9.28709	1203	11.3992	8.1892	non-saline	freshwater lake biome	freshwater lake	0.09
1622.UPSub.80.81	ERP016496	ERR1538887	Biodiversity and functional patterns of microbial assemblagesÂ in relation to land-use change in postglacial pond sediment profiles	Illumina HiSeq 2000	96994	42.06	-71.3776	9.28709	1203	11.3992	8.1892	non-saline	freshwater lake biome	freshwater lake	0.81
1622.UPSub.81.82	ERP016496	ERR1538888	Biodiversity and functional patterns of microbial assemblagesÂ in relation to land-use change in postglacial pond sediment profiles	Illumina HiSeq 2000	104411	42.06	-71.3776	9.28709	1203	11.3992	8.1892	non-saline	freshwater lake biome	freshwater lake	0.82
1622.UPSub.82.83	ERP016496	ERR1538889	Biodiversity and functional patterns of microbial assemblagesÂ in relation to land-use change in postglacial pond sediment profiles	Illumina HiSeq 2000	103460	42.06	-71.3776	9.28709	1203	11.3992	8.1892	non-saline	freshwater lake biome	freshwater lake	0.83
1622.UPSub.83.84	ERP016496	ERR1538890	Biodiversity and functional patterns of microbial assemblagesÂ in relation to land-use change in postglacial pond sediment profiles	Illumina HiSeq 2000	94225	42.06	-71.3776	9.28709	1203	11.3992	8.1892	non-saline	freshwater lake biome	freshwater lake	0.84
1622.UPSub.84.85	ERP016496	ERR1538891	Biodiversity and functional patterns of microbial assemblagesÂ in relation to land-use change in postglacial pond sediment profiles	Illumina HiSeq 2000	128120	42.06	-71.3776	9.28709	1203	11.3992	8.1892	non-saline	freshwater lake biome	freshwater lake	0.85
1622.UPSub.85.86	ERP016496	ERR1538892	Biodiversity and functional patterns of microbial assemblagesÂ in relation to land-use change in postglacial pond sediment profiles	Illumina HiSeq 2000	71636	42.06	-71.3776	9.28709	1203	11.3992	8.1892	non-saline	freshwater lake biome	freshwater lake	0.86
1622.UPSub.86.87	ERP016496	ERR1538893	Biodiversity and functional patterns of microbial assemblagesÂ in relation to land-use change in postglacial pond sediment profiles	Illumina HiSeq 2000	51958	42.06	-71.3776	9.28709	1203	11.3992	8.1892	non-saline	freshwater lake biome	freshwater lake	0.87
1622.UPSub.87.88	ERP016496	ERR1538894	Biodiversity and functional patterns of microbial assemblagesÂ in relation to land-use change in postglacial pond sediment profiles	Illumina HiSeq 2000	65774	42.06	-71.3776	9.28709	1203	11.3992	8.1892	non-saline	freshwater lake biome	freshwater lake	0.88
1622.UPSub.88.89	ERP016496	ERR1538895	Biodiversity and functional patterns of microbial assemblagesÂ in relation to land-use change in postglacial pond sediment profiles	Illumina HiSeq 2000	51688	42.06	-71.3776	9.28709	1203	11.3992	8.1892	non-saline	freshwater lake biome	freshwater lake	0.89
1622.UPSub.89.90	ERP016496	ERR1538896	Biodiversity and functional patterns of microbial assemblagesÂ in relation to land-use change in postglacial pond sediment profiles	Illumina HiSeq 2000	94135	42.06	-71.3776	9.28709	1203	11.3992	8.1892	non-saline	freshwater lake biome	freshwater lake	0.9
1622.UPSub.9.10	ERP016496	ERR1538897	Biodiversity and functional patterns of microbial assemblagesÂ in relation to land-use change in postglacial pond sediment profiles	Illumina HiSeq 2000	94855	42.06	-71.3776	9.28709	1203	11.3992	8.1892	non-saline	freshwater lake biome	freshwater lake	0.1
1622.UPSub.90.91	ERP016496	ERR1538898	Biodiversity and functional patterns of microbial assemblagesÂ in relation to land-use change in postglacial pond sediment profiles	Illumina HiSeq 2000	98084	42.06	-71.3776	9.28709	1203	11.3992	8.1892	non-saline	freshwater lake biome	freshwater lake	0.91
1622.UPSub.91.92	ERP016496	ERR1538899	Biodiversity and functional patterns of microbial assemblagesÂ in relation to land-use change in postglacial pond sediment profiles	Illumina HiSeq 2000	78441	42.06	-71.3776	9.28709	1203	11.3992	8.1892	non-saline	freshwater lake biome	freshwater lake	0.92
1622.UPSub.92.93	ERP016496	ERR1538900	Biodiversity and functional patterns of microbial assemblagesÂ in relation to land-use change in postglacial pond sediment profiles	Illumina HiSeq 2000	87476	42.06	-71.3776	9.28709	1203	11.3992	8.1892	non-saline	freshwater lake biome	freshwater lake	0.93
1622.UPSub.93.94	ERP016496	ERR1538901	Biodiversity and functional patterns of microbial assemblagesÂ in relation to land-use change in postglacial pond sediment profiles	Illumina HiSeq 2000	82206	42.06	-71.3776	9.28709	1203	11.3992	8.1892	non-saline	freshwater lake biome	freshwater lake	0.94
1622.UPSub.94.95	ERP016496	ERR1538902	Biodiversity and functional patterns of microbial assemblagesÂ in relation to land-use change in postglacial pond sediment profiles	Illumina HiSeq 2000	97144	42.06	-71.3776	9.28709	1203	11.3992	8.1892	non-saline	freshwater lake biome	freshwater lake	0.95
1622.UPSub.95.96	ERP016496	ERR1538903	Biodiversity and functional patterns of microbial assemblagesÂ in relation to land-use change in postglacial pond sediment profiles	Illumina HiSeq 2000	85788	42.06	-71.3776	9.28709	1203	11.3992	8.1892	non-saline	freshwater lake biome	freshwater lake	0.96
1622.UPSub.96.97	ERP016496	ERR1538904	Biodiversity and functional patterns of microbial assemblagesÂ in relation to land-use change in postglacial pond sediment profiles	Illumina HiSeq 2000	71881	42.06	-71.3776	9.28709	1203	11.3992	8.1892	non-saline	freshwater lake biome	freshwater lake	0.97
1622.UPSub.97.98	ERP016496	ERR1538905	Biodiversity and functional patterns of microbial assemblagesÂ in relation to land-use change in postglacial pond sediment profiles	Illumina HiSeq 2000	103121	42.06	-71.3776	9.28709	1203	11.3992	8.1892	non-saline	freshwater lake biome	freshwater lake	0.98
1622.UPSub.98.99	ERP016496	ERR1538906	Biodiversity and functional patterns of microbial assemblagesÂ in relation to land-use change in postglacial pond sediment profiles	Illumina HiSeq 2000	99934	42.06	-71.3776	9.28709	1203	11.3992	8.1892	non-saline	freshwater lake biome	freshwater lake	0.99
1622.UPSub.99.100	ERP016496	ERR1538907	Biodiversity and functional patterns of microbial assemblagesÂ in relation to land-use change in postglacial pond sediment profiles	Illumina HiSeq 2000	79149	42.06	-71.3776	9.28709	1203	11.3992	8.1892	non-saline	freshwater lake biome	freshwater lake	1
1673.MBS0119.3	ERP016923	ERR1593078	Mission Bay sediment viromes	Illumina HiSeq 2000	155279	32.7807	-117.223	17.2298	290	8.71813	91.7408	saline	marine biome	coastal	1
1673.MBS0330.3	ERP016923	ERR1593079	Mission Bay sediment viromes	Illumina HiSeq 2000	64455	32.7807	-117.223	17.2298	290	8.71813	91.7408	saline	marine biome	coastal	1
1673.MBS0330.4	ERP016923	ERR1593080	Mission Bay sediment viromes	Illumina HiSeq 2000	200945	32.7707	-117.219	17.2298	290	8.71813	91.7408	saline	marine biome	coastal	1
1673.MBS0428.1	ERP016923	ERR1593081	Mission Bay sediment viromes	Illumina HiSeq 2000	148512	32.7712	-117.211	17.2298	290	8.71813	91.7408	saline	marine biome	coastal	1
1673.MBS0428.3	ERP016923	ERR1593082	Mission Bay sediment viromes	Illumina HiSeq 2000	216674	32.7807	-117.223	17.2298	290	8.71813	91.7408	saline	marine biome	coastal	1
1673.MBS0428.4	ERP016923	ERR1593083	Mission Bay sediment viromes	Illumina HiSeq 2000	128725	32.7707	-117.219	17.2298	290	8.71813	91.7408	saline	marine biome	coastal	1
1673.MBS0428.5	ERP016923	ERR1593084	Mission Bay sediment viromes	Illumina HiSeq 2000	114558	32.7815	-117.222	17.2298	290	8.71813	91.7408	saline	marine biome	coastal	1
1673.MBS0613.3	ERP016923	ERR1593085	Mission Bay sediment viromes	Illumina HiSeq 2000	155314	32.7807	-117.223	17.2298	290	8.71813	91.7408	saline	marine biome	coastal	1
1673.MBS0613.4	ERP016923	ERR1593086	Mission Bay sediment viromes	Illumina HiSeq 2000	142124	32.7707	-117.219	17.2298	290	8.71813	91.7408	saline	marine biome	coastal	1
1673.MBS1.1	ERP016923	ERR1593087	Mission Bay sediment viromes	Illumina HiSeq 2000	139457	32.7815	-117.222	17.2298	290	8.71813	91.7408	saline	marine biome	coastal	1
1673.MBS1.2	ERP016923	ERR1593088	Mission Bay sediment viromes	Illumina HiSeq 2000	135198	32.7807	-117.223	17.2298	290	8.71813	91.7408	saline	marine biome	coastal	1
1673.MBS105.2	ERP016923	ERR1593089	Mission Bay sediment viromes	Illumina HiSeq 2000	28827	32.7873	-117.212	17.2298	290	8.71813	91.7408	saline	marine biome	coastal	1
1673.MBS105.3	ERP016923	ERR1593090	Mission Bay sediment viromes	Illumina HiSeq 2000	120489	32.7807	-117.223	17.2298	290	8.71813	91.7408	saline	marine biome	coastal	1
1673.MBS105.4	ERP016923	ERR1593091	Mission Bay sediment viromes	Illumina HiSeq 2000	76305	32.7707	-117.219	17.2298	290	8.71813	91.7408	saline	marine biome	coastal	1
1673.MBS119.3	ERP016923	ERR1593092	Mission Bay sediment viromes	Illumina HiSeq 2000	82860	32.7807	-117.223	17.2298	290	8.71813	91.7408	saline	marine biome	coastal	1
1673.MBS119.3D	ERP016923	ERR1593093	Mission Bay sediment viromes	Illumina HiSeq 2000	57832	32.7807	-117.223	17.2298	290	8.71813	91.7408	saline	marine biome	coastal	1
1673.MBS119.3DY	ERP016923	ERR1593094	Mission Bay sediment viromes	Illumina HiSeq 2000	62844	32.7807	-117.223	17.2298	290	8.71813	91.7408	saline	marine biome	coastal	1
1673.MBS119.4	ERP016923	ERR1593095	Mission Bay sediment viromes	Illumina HiSeq 2000	79845	32.7707	-117.219	17.2298	290	8.71813	91.7408	saline	marine biome	coastal	1
1673.MBS119.4D	ERP016923	ERR1593096	Mission Bay sediment viromes	Illumina HiSeq 2000	88706	32.7707	-117.219	17.2298	290	8.71813	91.7408	saline	marine biome	coastal	1
1673.MBS119.4DY	ERP016923	ERR1593097	Mission Bay sediment viromes	Illumina HiSeq 2000	143222	32.7707	-117.219	17.2298	290	8.71813	91.7408	saline	marine biome	coastal	1
1673.MBS2	ERP016923	ERR1593098	Mission Bay sediment viromes	Illumina HiSeq 2000	126347	32.7707	-117.219	17.2298	290	8.71813	91.7408	saline	marine biome	coastal	1
1673.MBS61	ERP016923	ERR1593099	Mission Bay sediment viromes	Illumina HiSeq 2000	98949	32.7807	-117.223	17.2298	290	8.71813	91.7408	saline	marine biome	coastal	1
1673.MBS65.1	ERP016923	ERR1593100	Mission Bay sediment viromes	Illumina HiSeq 2000	38032	32.7712	-117.211	17.2298	290	8.71813	91.7408	saline	marine biome	coastal	1
1673.MBS65.2	ERP016923	ERR1593101	Mission Bay sediment viromes	Illumina HiSeq 2000	74761	32.7873	-117.212	17.2298	290	8.71813	91.7408	saline	marine biome	coastal	1
1673.MBS65.3	ERP016923	ERR1593102	Mission Bay sediment viromes	Illumina HiSeq 2000	120900	32.7807	-117.223	17.2298	290	8.71813	91.7408	saline	marine biome	coastal	1
1673.MBS65.4	ERP016923	ERR1593103	Mission Bay sediment viromes	Illumina HiSeq 2000	121354	32.7707	-117.219	17.2298	290	8.71813	91.7408	saline	marine biome	coastal	1
